# Supplementary material for: 6,12-Bis(hex­yloxy)-5H,11H-indolo[3,2-b]carbazole
Source: Acta Crystallogr Sect E Struct Rep Online. 2012 Dec 19;69(Pt 1):o116–7. doi: 10.1107/S1600536812050611 (PMC3588340; doi:10.1107/S1600536812050611)
Supplement: Supplementary file 1 [file e-69-0o116-sup1.cif]

##############################################################################
#                                                                            #
# This CIF contains the data in a paper accepted for publication in          #
# Acta Crystallographica Section E. It conforms to the requirements of       #
# Notes for Authors for Acta Crystallographica Section E, and has been       #
# peer reviewed under the auspices of the IUCr Commission on Journals.       #
#                                                                            #
# Full details of the Crystallographic Information File format               #
# are given in the paper "The Crystallographic Information File (CIF):       #
# a New Standard Archive File for Crystallography" by S. R. Hall, F. H.      #
# Allen and I. D. Brown [Acta Cryst. (1991), A47, 655-685].                  #
#                                                                            #
# The current version of the core CIF dictionary is obtainable from          #
# ftp://ftp.iucr.org/pub/cif_core.dic.                                       #
#                                                                            #
# Software is freely available for graphical display of the structure(s)     #
# in this CIF. For information consult the CIF software page                 #
# http://www.iucr.org/resources/cif/software.                                #
#                                                                            #
# This file may be used for bona fide research purposes within the           #
# scientific community so long as proper attribution is given to the journal # 
# article from which it was obtained.                                        #
#                                                                            #
##############################################################################
data_I
_audit_creation_method     SHELXL-97
_chemical_name_systematic
;
6,12-Bis(hexyloxy)-5<i>H</i>,11<i>H</i>-indolo[3,2-<i>b</i>]carbazole
;
_chemical_name_common     ?
_chemical_formula_moiety     'C30 H36 N2 O2'
_chemical_formula_sum     'C30 H36 N2 O2'
_chemical_formula_iupac     'C30 H36 N2 O2'
_chemical_formula_weight     456.61
_chemical_melting_point     423
_symmetry_cell_setting     monoclinic
_symmetry_space_group_name_H-M     'P 21/c'
_symmetry_space_group_name_Hall     '-P 2ybc'
loop_
    _symmetry_equiv_pos_as_xyz
    'x, y, z'
    '-x, y+1/2, -z+1/2'
    '-x, -y, -z'
    'x, -y-1/2, z-1/2'
_cell_length_a     13.7136(4)
_cell_length_b     5.5026(4)
_cell_length_c     16.5563(5)
_cell_angle_alpha     90.00
_cell_angle_beta     92.665(3)
_cell_angle_gamma     90.00
_cell_volume     1247.99(10)
_cell_formula_units_Z     2
_cell_measurement_reflns_used     25
_cell_measurement_theta_min     35
_cell_measurement_theta_max     52
_cell_measurement_temperature     298(2)
_cell_special_details     ?
_exptl_crystal_description     needle
_exptl_crystal_colour     colourless
_exptl_crystal_size_max     0.48
_exptl_crystal_size_mid     0.26
_exptl_crystal_size_min     0.18
_exptl_crystal_density_diffrn     1.215
_exptl_crystal_density_meas     ?
_exptl_crystal_density_method     'not measured'
_exptl_crystal_F_000     492
_exptl_absorpt_coefficient_mu     0.589
_exptl_absorpt_correction_type     none
_exptl_special_details
;
H-NMR (400 MHz, CDCl~3~): 10.94 (s, 2 H, NH), 8.20 (d, J = 7.7 Hz, 2 H), 7.49
(d, J = 8.1 Hz, 2 H), 7.38 (dt, J = 7.6 Hz, JX= 1.2 Hz, 2 H), 7.12 (dt, J =
7.4 Hz, JX= 0.9 Hz, 2 H), 4.25 (t, J = 7.0 Hz, 4 H, OCH~2~), 1.98 (m, 4 H,
\b-CH~2~), 1.56 - 1.31 (m, 12 H), 0.87 (m, 6 H, CH~3~).
C-NMR (75 MHz, CDCl~3~): 140.9 (<i>s</i>), 133.7 (<i>s</i>), 127.7 (<i>s</i>),
125.4 (<i>d</i>), 122.0 (<i>d</i>), 121.7 (<i>s</i>), 118.1 (<i>d</i>), 116.4
(<i>s</i>), 110.8 (<i>d</i>), 72.7 (<i>t</i>), 31.3 (<i>t</i>), 30.0
(<i>t</i>), 25.3 (<i>t</i>), 22.2 (<i>t</i>), 14.0 (<i>q</i>).
IR (ATR) 3435, 3292, 2954, 2924, 2909, 2863, 2357, 1916, 1886, 1776, 1615,
1539, 1455, 1403, 1383, 1334, 1298, m1251, 1215, 1149, 1123, 1074, 1049, 1028,
1006, 983, 916 cm^-1^.
MS (EI): 456 (59%) [<i>M</i>]^+^; 187 (100%) [<i>M</i>-2 C~6~H~12~]^+^
UV-Vis (dichloromethane): \l = 377 nm (log \e = 3.82); 394 nm (log \e = 3.84);
Fluorescence: 407 nm (dichloromethane).
Combustion analysis: calc. for C~30~H~36~N~2~O~2~: C: 78.91%, H: 7.95%, N:
6.13%. Found: C: 78.56%, H: 8.04%, N: 6.09%.
;
_diffrn_ambient_temperature     298(2)
_diffrn_radiation_type     CuK\a
_diffrn_radiation_wavelength     1.54178
_diffrn_radiation_monochromator     graphite
_diffrn_measurement_device_type     'Enraf--Nonius CAD-4'
_diffrn_measurement_device     '\k-geometry diffractometer'
_diffrn_measurement_method     \w/2\q
_diffrn_detector_area_resol_mean     ?
_diffrn_reflns_number     2466
_diffrn_reflns_av_R_equivalents     0.0523
_diffrn_reflns_av_sigmaI/netI     0.0250
_diffrn_reflns_theta_min     3.23
_diffrn_reflns_theta_max     69.99
_diffrn_reflns_theta_full     69.99
_diffrn_measured_fraction_theta_max     0.999
_diffrn_measured_fraction_theta_full     0.999
_diffrn_reflns_limit_h_min     0
_diffrn_reflns_limit_h_max     16
_diffrn_reflns_limit_k_min     -6
_diffrn_reflns_limit_k_max     0
_diffrn_reflns_limit_l_min     -20
_diffrn_reflns_limit_l_max     20
_diffrn_standards_number     3
_diffrn_standards_interval_count     ?
_diffrn_standards_interval_time     60
_diffrn_standards_decay_%     5
_refine_special_details
;
Refinement of <i>F</i>^2^ against ALL reflections. The weighted <i>R</i>-factor
<i>wR</i> and goodness of fit <i>S</i> are based on <i>F</i>^2^, conventional
<i>R</i>-factors <i>R</i> are based on <i>F</i>, with <i>F</i> set to zero for
negative <i>F</i>^2^. The threshold expression of <i>F</i>^2^ >
\s(<i>F</i>^2^) is used only for calculating <i>R</i>-factors(gt) <i>etc</i>.
and is not relevant to the choice of reflections for refinement.
<i>R</i>-factors based on <i>F</i>^2^ are statistically about twice as large
as those based on <i>F</i>, and <i>R</i>- factors based on ALL data will be
even larger.
;
_reflns_number_total     2363
_reflns_number_gt     1993
_reflns_threshold_expression     I>2sigma(I)
_refine_ls_structure_factor_coef     Fsqd
_refine_ls_matrix_type     full
_refine_ls_R_factor_all     0.0652
_refine_ls_R_factor_gt     0.0569
_refine_ls_wR_factor_ref     0.1806
_refine_ls_wR_factor_obs     0.1719
_refine_ls_goodness_of_fit_ref     1.061
_refine_ls_restrained_S_all     1.061
_refine_ls_number_reflns     2363
_refine_ls_number_parameters     168
_refine_ls_number_restraints     0
_refine_ls_hydrogen_treatment     refU
_refine_ls_weighting_scheme     calc
_refine_ls_weighting_details
         'calc w=1/[\s^2^(Fo^2^)+(0.0992P)^2^+0.4797P] where P=(Fo^2^+2Fc^2^)/3'
_atom_sites_solution_hydrogens     difmap
_atom_sites_solution_primary     direct
_atom_sites_solution_secondary     difmap
_refine_ls_shift/su_max     0.001
_refine_ls_shift/su_mean     0.000
_refine_diff_density_max     0.264
_refine_diff_density_min     -0.293
_refine_ls_extinction_method     'SHELXL97 (Sheldrick, 2008)'
_refine_ls_extinction_coef     0.0083(12)
_refine_ls_extinction_expression
                                  'Fc^*^=kFc[1+0.001xFc^2^\l^3^/sin(2\q)]^-1/4^'
loop_
    _atom_type_symbol
    _atom_type_description
    _atom_type_scat_dispersion_real
    _atom_type_scat_dispersion_imag
    _atom_type_scat_source
    'C' 'C' 0.0181 0.0091
                         'International Tables Vol C Tables 4.2.6.8 and 6.1.1.4'
    'H' 'H' 0.0000 0.0000
                         'International Tables Vol C Tables 4.2.6.8 and 6.1.1.4'
    'N' 'N' 0.0311 0.0180
                         'International Tables Vol C Tables 4.2.6.8 and 6.1.1.4'
    'O' 'O' 0.0492 0.0322
                         'International Tables Vol C Tables 4.2.6.8 and 6.1.1.4'
_computing_data_collection     'CAD-4 Software (Enraf--Nonius, 1989)'
_computing_cell_refinement     'CAD-4 Software (Enraf--Nonius, 1989)'
_computing_data_reduction     'CORINC (Dr\"ager & Gattow, 1971)'
_computing_structure_solution     'SIR97 (Altomare <i>et al.</i>, 1999)'
_computing_structure_refinement     'SHELXL97 (Sheldrick, 2008)'
_computing_molecular_graphics     'PLATON (Spek, 2009)'
_computing_publication_material     'SHELXL97 (Sheldrick, 2008)'
loop_
    _atom_site_type_symbol
    _atom_site_label
    _atom_site_fract_x
    _atom_site_fract_y
    _atom_site_fract_z
    _atom_site_U_iso_or_equiv
    _atom_site_adp_type
    _atom_site_calc_flag
    _atom_site_refinement_flags
    _atom_site_occupancy
    _atom_site_symmetry_multiplicity
    _atom_site_disorder_assembly
    _atom_site_disorder_group
    C C1 0.42601(13) 0.3175(3) 0.48922(12) 0.0434(5) Uani d . 1 1 . .
    C C2 0.49063(13) 0.3189(3) 0.55632(12) 0.0433(5) Uani d . 1 1 . .
    C C3 0.43593(12) 0.5015(3) 0.43222(12) 0.0430(5) Uani d . 1 1 . .
    C C4 0.38310(13) 0.5621(4) 0.35713(12) 0.0442(5) Uani d . 1 1 . .
    C C5 0.30437(14) 0.4564(4) 0.31300(13) 0.0501(5) Uani d . 1 1 . .
    H H5 0.2752 0.3154 0.3314 0.050(6) Uiso calc R 1 1 . .
    C C6 0.27074(16) 0.5650(5) 0.24173(14) 0.0587(6) Uani d . 1 1 . .
    H H6 0.2182 0.4969 0.2122 0.068(7) Uiso calc R 1 1 . .
    C C7 0.31424(17) 0.7740(5) 0.21368(14) 0.0607(6) Uani d . 1 1 . .
    H H7 0.2902 0.8433 0.1655 0.078(8) Uiso calc R 1 1 . .
    C C8 0.39253(16) 0.8825(4) 0.25545(13) 0.0545(6) Uani d . 1 1 . .
    H H8 0.4216 1.0223 0.2361 0.060(7) Uiso calc R 1 1 . .
    C C9 0.42607(13) 0.7741(4) 0.32748(12) 0.0449(5) Uani d . 1 1 . .
    N N10 0.50337(11) 0.8415(3) 0.37876(10) 0.0463(5) Uani d . 1 1 . .
    H H10 0.5328(10) 0.985(5) 0.37714(11) 0.067(7) Uiso d R 1 1 . .
    O O11 0.35653(9) 0.1369(2) 0.47790(8) 0.0478(4) Uani d . 1 1 . .
    C C12 0.27228(15) 0.1745(4) 0.52366(14) 0.0552(6) Uani d . 1 1 . .
    H H12A 0.2391 0.3220 0.5058 0.071(5) Uiso calc R 1 1 . .
    H H12B 0.2914 0.1920 0.5805 0.071(5) Uiso calc R 1 1 . .
    C C13 0.20475(16) -0.0403(5) 0.51188(14) 0.0613(6) Uani d . 1 1 . .
    H H13A 0.2423 -0.1877 0.5216 0.086(6) Uiso calc R 1 1 . .
    H H13B 0.1559 -0.0326 0.5523 0.086(6) Uiso calc R 1 1 . .
    C C14 0.15331(16) -0.0584(4) 0.42985(14) 0.0577(6) Uani d . 1 1 . .
    H H14A 0.2009 -0.0930 0.3899 0.071(5) Uiso calc R 1 1 . .
    H H14B 0.1233 0.0968 0.4163 0.071(5) Uiso calc R 1 1 . .
    C C15 0.07519(17) -0.2551(5) 0.42592(15) 0.0627(6) Uani d . 1 1 . .
    H H15A 0.1065 -0.4114 0.4352 0.088(7) Uiso calc R 1 1 . .
    H H15B 0.0315 -0.2283 0.4694 0.088(7) Uiso calc R 1 1 . .
    C C16 0.01583(19) -0.2668(6) 0.34785(17) 0.0729(8) Uani d . 1 1 . .
    H H16A 0.0588 -0.3037 0.3046 0.131(10) Uiso calc R 1 1 . .
    H H16B -0.0128 -0.1083 0.3369 0.131(10) Uiso calc R 1 1 . .
    C C17 -0.0645(2) -0.4534(6) 0.34732(18) 0.0794(8) Uani d . 1 1 . .
    H H17A -0.1012 -0.4470 0.2965 0.114(7) Uiso calc R 1 1 . .
    H H17B -0.1070 -0.4198 0.3905 0.114(7) Uiso calc R 1 1 . .
    H H17C -0.0366 -0.6123 0.3546 0.114(7) Uiso calc R 1 1 . .
loop_
    _atom_site_aniso_label
    _atom_site_aniso_U_11
    _atom_site_aniso_U_22
    _atom_site_aniso_U_33
    _atom_site_aniso_U_12
    _atom_site_aniso_U_13
    _atom_site_aniso_U_23
    C1 0.0352(9) 0.0377(10) 0.0578(11) -0.0060(7) 0.0076(8) -0.0050(8)
    C2 0.0374(9) 0.0390(10) 0.0539(11) -0.0025(8) 0.0068(8) -0.0003(8)
    C3 0.0357(9) 0.0399(10) 0.0537(11) -0.0016(8) 0.0051(8) -0.0040(8)
    C4 0.0387(9) 0.0418(10) 0.0526(11) 0.0013(7) 0.0058(8) -0.0055(8)
    C5 0.0436(10) 0.0495(11) 0.0571(12) -0.0043(9) 0.0004(9) -0.0048(9)
    C6 0.0502(12) 0.0659(14) 0.0593(13) -0.0025(10) -0.0070(10) -0.0077(11)
    C7 0.0572(12) 0.0666(15) 0.0577(13) 0.0078(11) -0.0028(10) 0.0035(11)
    C8 0.0527(12) 0.0503(12) 0.0608(13) 0.0037(9) 0.0051(9) 0.0057(10)
    C9 0.0394(9) 0.0425(10) 0.0531(11) 0.0015(8) 0.0052(8) -0.0030(8)
    N10 0.0436(9) 0.0399(9) 0.0554(10) -0.0058(7) 0.0031(7) 0.0018(7)
    O11 0.0406(7) 0.0415(8) 0.0618(9) -0.0100(6) 0.0071(6) -0.0094(6)
    C12 0.0434(11) 0.0580(13) 0.0650(13) -0.0121(10) 0.0104(9) -0.0111(10)
    C13 0.0526(12) 0.0632(14) 0.0683(14) -0.0213(11) 0.0049(10) 0.0022(11)
    C14 0.0501(12) 0.0532(13) 0.0697(14) -0.0101(10) 0.0003(10) 0.0028(10)
    C15 0.0562(13) 0.0605(14) 0.0710(15) -0.0148(11) -0.0016(11) 0.0019(11)
    C16 0.0620(14) 0.0834(18) 0.0731(16) -0.0141(13) -0.0005(12) -0.0021(14)
    C17 0.0616(14) 0.087(2) 0.0886(19) -0.0149(14) -0.0026(13) -0.0178(16)
_geom_special_details
;
All e.s.d.'s (except the e.s.d. in the dihedral angle between two l.s. planes)
are estimated using the full covariance matrix. The cell e.s.d.'s are taken
into account individually in the estimation of e.s.d.'s in distances, angles
and torsion angles; correlations between e.s.d.'s in cell parameters are only
used when they are defined by crystal symmetry. An approximate (isotropic)
treatment of cell e.s.d.'s is used for estimating e.s.d.'s involving l.s.
planes.
;
loop_
    _geom_bond_atom_site_label_1
    _geom_bond_atom_site_label_2
    _geom_bond_site_symmetry_2
    _geom_bond_distance
    _geom_bond_publ_flag
    C1 O11 . 1.383(2) ?
    C1 C2 . 1.388(3) ?
    C1 C3 . 1.395(3) ?
    C2 N10 3_666 1.390(3) ?
    C2 C3 3_666 1.418(3) ?
    C3 C2 3_666 1.418(3) ?
    C3 C4 . 1.448(3) ?
    C4 C5 . 1.402(3) ?
    C4 C9 . 1.406(3) ?
    C5 C6 . 1.383(3) ?
    C5 H5 . 0.9300 ?
    C6 C7 . 1.386(3) ?
    C6 H6 . 0.9300 ?
    C7 C8 . 1.385(3) ?
    C7 H7 . 0.9300 ?
    C8 C9 . 1.392(3) ?
    C8 H8 . 0.9300 ?
    C9 N10 . 1.378(2) ?
    N10 C2 3_666 1.390(3) ?
    N10 H10 . 0.89(3) ?
    O11 C12 . 1.426(2) ?
    C12 C13 . 1.508(3) ?
    C12 H12A . 0.9700 ?
    C12 H12B . 0.9700 ?
    C13 C14 . 1.504(3) ?
    C13 H13A . 0.9700 ?
    C13 H13B . 0.9700 ?
    C14 C15 . 1.522(3) ?
    C14 H14A . 0.9700 ?
    C14 H14B . 0.9700 ?
    C15 C16 . 1.496(4) ?
    C15 H15A . 0.9700 ?
    C15 H15B . 0.9700 ?
    C16 C17 . 1.506(4) ?
    C16 H16A . 0.9700 ?
    C16 H16B . 0.9700 ?
    C17 H17A . 0.9600 ?
    C17 H17B . 0.9600 ?
    C17 H17C . 0.9600 ?
loop_
    _geom_angle_atom_site_label_1
    _geom_angle_atom_site_label_2
    _geom_angle_atom_site_label_3
    _geom_angle_site_symmetry_1
    _geom_angle_site_symmetry_3
    _geom_angle
    _geom_angle_publ_flag
    O11 C1 C2 . . 121.48(17) ?
    O11 C1 C3 . . 121.19(18) ?
    C2 C1 C3 . . 117.30(17) ?
    C1 C2 N10 . 3_666 128.88(17) ?
    C1 C2 C3 . 3_666 122.28(18) ?
    N10 C2 C3 3_666 3_666 108.84(17) ?
    C1 C3 C2 . 3_666 120.43(18) ?
    C1 C3 C4 . . 133.40(17) ?
    C2 C3 C4 3_666 . 106.16(16) ?
    C5 C4 C9 . . 119.18(19) ?
    C5 C4 C3 . . 133.98(19) ?
    C9 C4 C3 . . 106.84(16) ?
    C6 C5 C4 . . 118.9(2) ?
    C6 C5 H5 . . 120.5 ?
    C4 C5 H5 . . 120.5 ?
    C5 C6 C7 . . 120.9(2) ?
    C5 C6 H6 . . 119.6 ?
    C7 C6 H6 . . 119.6 ?
    C8 C7 C6 . . 121.7(2) ?
    C8 C7 H7 . . 119.1 ?
    C6 C7 H7 . . 119.1 ?
    C7 C8 C9 . . 117.4(2) ?
    C7 C8 H8 . . 121.3 ?
    C9 C8 H8 . . 121.3 ?
    N10 C9 C8 . . 128.81(19) ?
    N10 C9 C4 . . 109.33(17) ?
    C8 C9 C4 . . 121.83(19) ?
    C9 N10 C2 . 3_666 108.77(16) ?
    C9 N10 H10 . . 123.97(11) ?
    C2 N10 H10 3_666 . 125.27(11) ?
    C1 O11 C12 . . 113.19(14) ?
    O11 C12 C13 . . 108.99(18) ?
    O11 C12 H12A . . 109.9 ?
    C13 C12 H12A . . 109.9 ?
    O11 C12 H12B . . 109.9 ?
    C13 C12 H12B . . 109.9 ?
    H12A C12 H12B . . 108.3 ?
    C14 C13 C12 . . 115.3(2) ?
    C14 C13 H13A . . 108.4 ?
    C12 C13 H13A . . 108.4 ?
    C14 C13 H13B . . 108.4 ?
    C12 C13 H13B . . 108.4 ?
    H13A C13 H13B . . 107.5 ?
    C13 C14 C15 . . 112.67(19) ?
    C13 C14 H14A . . 109.1 ?
    C15 C14 H14A . . 109.1 ?
    C13 C14 H14B . . 109.1 ?
    C15 C14 H14B . . 109.1 ?
    H14A C14 H14B . . 107.8 ?
    C16 C15 C14 . . 114.9(2) ?
    C16 C15 H15A . . 108.5 ?
    C14 C15 H15A . . 108.5 ?
    C16 C15 H15B . . 108.5 ?
    C14 C15 H15B . . 108.5 ?
    H15A C15 H15B . . 107.5 ?
    C15 C16 C17 . . 113.8(2) ?
    C15 C16 H16A . . 108.8 ?
    C17 C16 H16A . . 108.8 ?
    C15 C16 H16B . . 108.8 ?
    C17 C16 H16B . . 108.8 ?
    H16A C16 H16B . . 107.7 ?
    C16 C17 H17A . . 109.5 ?
    C16 C17 H17B . . 109.5 ?
    H17A C17 H17B . . 109.5 ?
    C16 C17 H17C . . 109.5 ?
    H17A C17 H17C . . 109.5 ?
    H17B C17 H17C . . 109.5 ?
loop_
    _geom_torsion_atom_site_label_1
    _geom_torsion_atom_site_label_2
    _geom_torsion_atom_site_label_3
    _geom_torsion_atom_site_label_4
    _geom_torsion_site_symmetry_1
    _geom_torsion_site_symmetry_2
    _geom_torsion_site_symmetry_3
    _geom_torsion_site_symmetry_4
    _geom_torsion
    _geom_torsion_publ_flag
    O11 C1 C2 N10 . . . 3_666 -1.9(3) ?
    C3 C1 C2 N10 . . . 3_666 -179.96(18) ?
    O11 C1 C2 C3 . . . 3_666 178.17(16) ?
    C3 C1 C2 C3 . . . 3_666 0.2(3) ?
    O11 C1 C3 C2 . . . 3_666 -178.18(16) ?
    C2 C1 C3 C2 . . . 3_666 -0.2(3) ?
    O11 C1 C3 C4 . . . . 3.1(3) ?
    C2 C1 C3 C4 . . . . -178.89(19) ?
    C1 C3 C4 C5 . . . . -1.8(4) ?
    C2 C3 C4 C5 3_666 . . . 179.4(2) ?
    C1 C3 C4 C9 . . . . 178.37(19) ?
    C2 C3 C4 C9 3_666 . . . -0.5(2) ?
    C9 C4 C5 C6 . . . . -0.5(3) ?
    C3 C4 C5 C6 . . . . 179.7(2) ?
    C4 C5 C6 C7 . . . . 0.5(3) ?
    C5 C6 C7 C8 . . . . -0.1(4) ?
    C6 C7 C8 C9 . . . . -0.3(3) ?
    C7 C8 C9 N10 . . . . 178.2(2) ?
    C7 C8 C9 C4 . . . . 0.3(3) ?
    C5 C4 C9 N10 . . . . -178.17(17) ?
    C3 C4 C9 N10 . . . . 1.7(2) ?
    C5 C4 C9 C8 . . . . 0.1(3) ?
    C3 C4 C9 C8 . . . . 179.96(17) ?
    C8 C9 N10 C2 . . . 3_666 179.61(19) ?
    C4 C9 N10 C2 . . . 3_666 -2.3(2) ?
    C2 C1 O11 C12 . . . . 80.5(2) ?
    C3 C1 O11 C12 . . . . -101.5(2) ?
    C1 O11 C12 C13 . . . . -175.89(17) ?
    O11 C12 C13 C14 . . . . -71.5(3) ?
    C12 C13 C14 C15 . . . . -171.3(2) ?
    C13 C14 C15 C16 . . . . 175.0(2) ?
    C14 C15 C16 C17 . . . . -176.7(2) ?
_iucr_refine_instructions_details
;
TITL now239 in P21/c
CELL  1.54178   13.7136    5.5026   16.5563    90.000    92.665    90.000
ZERR 2           0.0004    0.0004    0.0005     0.000     0.003     0.000
LATT   1
SYMM  -X,0.5+Y,0.5-Z
SFAC    C   H   N   O
UNIT   60  72   4   4
L.S. 4
FMAP 2
TEMP 25
ACTA
CONF
BOND $H
SIZE 0.128 0.256 0.576
PLAN -15 .5 -.5
WGHT    0.099200    0.479700
EXTI    0.008348
FVAR       2.63830   0.07112   0.08551   0.07132   0.08835   0.13077   0.11436
C1    1    0.426011    0.317477    0.489223    11.00000    0.03525    0.03770 =
         0.05781   -0.00496    0.00756   -0.00596
     0.00013 0.00034 0.00012 0.00089 0.00097 0.00113 0.00082 0.00078 0.00073
C2    1    0.490630    0.318866    0.556322    11.00000    0.03743    0.03903 =
         0.05389   -0.00033    0.00678   -0.00246
     0.00013 0.00034 0.00012 0.00091 0.00099 0.00108 0.00080 0.00078 0.00076
C3    1    0.435926    0.501520    0.432215    11.00000    0.03567    0.03990 =
         0.05373   -0.00397    0.00510   -0.00158
     0.00012 0.00034 0.00012 0.00090 0.00100 0.00107 0.00083 0.00076 0.00076
C4    1    0.383101    0.562089    0.357131    11.00000    0.03868    0.04180 =
         0.05256   -0.00551    0.00578    0.00126
     0.00013 0.00036 0.00012 0.00092 0.00101 0.00109 0.00081 0.00079 0.00075
C5    1    0.304372    0.456385    0.312999    11.00000    0.04361    0.04952 =
         0.05708   -0.00477    0.00041   -0.00428
     0.00014 0.00040 0.00013 0.00102 0.00114 0.00116 0.00092 0.00086 0.00088
AFIX  43
H5    2    0.275224    0.315449    0.331359    11.00000    0.05023
     0.00000 0.00000 0.00000 0.00589
AFIX   0
C6    1    0.270740    0.565008    0.241728    11.00000    0.05020    0.06586 =
         0.05925   -0.00771   -0.00701   -0.00249
     0.00016 0.00046 0.00014 0.00117 0.00144 0.00127 0.00107 0.00097 0.00104
AFIX  43
H6    2    0.218230    0.496889    0.212227    11.00000    0.06802
     0.00000 0.00000 0.00000 0.00718
AFIX   0
C7    1    0.314239    0.774021    0.213677    11.00000    0.05722    0.06658 =
         0.05771    0.00355   -0.00281    0.00775
     0.00017 0.00046 0.00014 0.00125 0.00145 0.00130 0.00109 0.00100 0.00109
AFIX  43
H7    2    0.290226    0.843299    0.165525    11.00000    0.07769
     0.00000 0.00000 0.00000 0.00818
AFIX   0
C8    1    0.392531    0.882499    0.255447    11.00000    0.05267    0.05027 =
         0.06078    0.00571    0.00512    0.00369
     0.00016 0.00042 0.00013 0.00116 0.00121 0.00127 0.00097 0.00095 0.00094
AFIX  43
H8    2    0.421577    1.022331    0.236123    11.00000    0.06031
     0.00000 0.00000 0.00000 0.00657
AFIX   0
C9    1    0.426071    0.774142    0.327475    11.00000    0.03936    0.04253 =
         0.05313   -0.00298    0.00521    0.00147
     0.00013 0.00036 0.00012 0.00094 0.00103 0.00108 0.00083 0.00079 0.00079
N10   3    0.503372    0.841523    0.378763    11.00000    0.04362    0.03994 =
         0.05540    0.00179    0.00311   -0.00581
     0.00011 0.00031 0.00010 0.00086 0.00091 0.00099 0.00072 0.00071 0.00070
AFIX   4
H10   2    0.532754    0.984592    0.377135    11.00000    0.06712
     0.00096 0.00472 0.00011 0.00735
AFIX   0
O11   4    0.356529    0.136879    0.477905    11.00000    0.04055    0.04154 =
         0.06183   -0.00935    0.00713   -0.01002
     0.00009 0.00024 0.00008 0.00072 0.00075 0.00086 0.00061 0.00059 0.00057
C12   1    0.272280    0.174469    0.523659    11.00000    0.04340    0.05805 =
         0.06502   -0.01114    0.01037   -0.01208
     0.00015 0.00042 0.00014 0.00106 0.00133 0.00132 0.00103 0.00093 0.00096
AFIX  23
H12A  2    0.239104    0.322046    0.505848    11.00000   21.00000
     0.00000 0.00000 0.00000 0.00536
H12B  2    0.291445    0.191959    0.580498    11.00000   21.00000
     0.00000 0.00000 0.00000 0.00536
AFIX   0
C13   1    0.204754   -0.040285    0.511884    11.00000    0.05256    0.06319 =
         0.06834    0.00221    0.00490   -0.02129
     0.00016 0.00047 0.00014 0.00119 0.00143 0.00140 0.00112 0.00101 0.00109
AFIX  23
H13A  2    0.242264   -0.187737    0.521557    11.00000   31.00000
     0.00000 0.00000 0.00000 0.00623
H13B  2    0.155900   -0.032627    0.552336    11.00000   31.00000
     0.00000 0.00000 0.00000 0.00623
AFIX   0
C14   1    0.153313   -0.058438    0.429847    11.00000    0.05008    0.05323 =
         0.06966    0.00276    0.00026   -0.01008
     0.00016 0.00043 0.00014 0.00116 0.00128 0.00140 0.00103 0.00100 0.00097
AFIX  23
H14A  2    0.200946   -0.092954    0.389876    11.00000   41.00000
     0.00000 0.00000 0.00000 0.00527
H14B  2    0.123336    0.096833    0.416274    11.00000   41.00000
     0.00000 0.00000 0.00000 0.00527
AFIX   0
C15   1    0.075192   -0.255138    0.425915    11.00000    0.05620    0.06047 =
         0.07102    0.00189   -0.00155   -0.01479
     0.00017 0.00046 0.00015 0.00129 0.00141 0.00146 0.00113 0.00108 0.00108
AFIX  23
H15A  2    0.106493   -0.411371    0.435218    11.00000   51.00000
     0.00000 0.00000 0.00000 0.00659
H15B  2    0.031471   -0.228284    0.469445    11.00000   51.00000
     0.00000 0.00000 0.00000 0.00659
AFIX   0
C16   1    0.015834   -0.266810    0.347851    11.00000    0.06202    0.08338 =
         0.07306   -0.00210   -0.00047   -0.01407
     0.00019 0.00057 0.00017 0.00143 0.00184 0.00162 0.00136 0.00120 0.00134
AFIX  23
H16A  2    0.058787   -0.303671    0.304567    11.00000   61.00000
     0.00000 0.00000 0.00000 0.00992
H16B  2   -0.012778   -0.108328    0.336864    11.00000   61.00000
     0.00000 0.00000 0.00000 0.00992
AFIX   0
C17   1   -0.064505   -0.453386    0.347319    11.00000    0.06165    0.08727 =
         0.08862   -0.01776   -0.00258   -0.01490
     0.00020 0.00059 0.00018 0.00145 0.00199 0.00187 0.00156 0.00129 0.00142
AFIX 137
H17A  2   -0.101173   -0.446954    0.296540    11.00000   71.00000
     0.00000 0.00000 0.00000 0.00687
H17B  2   -0.106952   -0.419829    0.390453    11.00000   71.00000
     0.00000 0.00000 0.00000 0.00687
H17C  2   -0.036613   -0.612333    0.354624    11.00000   71.00000
     0.00000 0.00000 0.00000 0.00687
HKLF 4
;
data_global
_journal_date_recd_electronic     2012-12-03
_journal_date_accepted     2012-12-12
_journal_name_full     'Acta Crystallographica, Section E'
_journal_year     2013
_journal_volume     69
_journal_issue      1
_journal_page_first     o116
_journal_page_last     o117
_journal_paper_category     QO
_journal_paper_doi     10.1107/S1600536812050611
_journal_coeditor_code     NC2301
_publ_contact_author_name     'Detert, Heiner'
_publ_contact_author_address
;
University Mainz
Duesbergweg 10-14
55099 Mainz
Germany
;
_publ_contact_author_email     'detert@uni-mainz.de'
_publ_contact_author_phone     '+496131-3924189'
_publ_section_title
;
6,12-Bis(hexyloxy)-5<i>H</i>,11<i>H</i>-indolo[3,2-<i>b</i>]carbazole
;
loop_
    _publ_author_name
    _publ_author_address
    'Wrobel, Norma'
;
University Mainz
Duesbergweg 10-14
55099 Mainz
Germany
;
    'Witulski, Bernhard'
;
Laboratoire de Chimie Mol\'eculaire et Thio-organique
UMR 6507
ENSICAEN
6 Boulevard Mar\'echal Juin
14050 Caen
France
;
    'Schollmeyer, Dieter'
;
University Mainz
Duesbergweg 10-14
55099 Mainz
Germany
;
    'Detert, Heiner'
;
University Mainz
Duesbergweg 10-14
55099 Mainz
Germany
;
