# Supplementary material for: 6,12-Bis(hex­yloxy)-5H,11H-indolo[3,2-b]carbazole
Source: Acta Crystallogr Sect E Struct Rep Online. 2012 Dec 19;69(Pt 1):o116–7. doi: 10.1107/S1600536812050611 (PMC3588340; doi:10.1107/S1600536812050611)
Supplement: Supplementary file 2 [file e-69-0o116-Isup2.hkl]

# 
# h,k,l, Fc-squared, Fo-squared, sigma(Fo-squared) and status flag 
# 
data_I
_shelx_title ' now239 in P21/c' 
_shelx_refln_list_code          4 
_shelx_F_calc_maximum      155.06 
_exptl_crystal_F_000       492.00 
_reflns_d_resolution_high  0.8204 
 
loop_ 
 _symmetry_equiv_pos_as_xyz 
 'x, y, z' 
 '-x, y+1/2, -z+1/2' 
 '-x, -y, -z' 
 'x, -y-1/2, z-1/2' 
 
_cell_length_a    13.7136 
_cell_length_b     5.5026 
_cell_length_c    16.5563 
_cell_angle_alpha  90.000 
_cell_angle_beta   92.665 
_cell_angle_gamma  90.000 
 
_shelx_F_squared_multiplier     1.000 
 
loop_ 
 _refln_index_h 
 _refln_index_k 
 _refln_index_l 
 _refln_F_squared_calc 
 _refln_F_squared_meas 
 _refln_F_squared_sigma 
 _refln_observed_status 
   1   0   0     7355.16     7293.26     98.44 o 
   2   0   0     1153.48     1055.22     11.81 o 
   3   0   0      930.18      904.36     10.84 o 
   4   0   0      239.31      201.97      3.83 o 
   5   0   0      131.38      114.91      3.02 o 
   6   0   0       91.91       96.54      2.25 o 
   7   0   0       20.78       22.87      1.12 o 
   8   0   0        3.88        4.91      0.59 o 
   9   0   0      561.80      589.79     10.96 o 
  10   0   0      142.44      147.85      3.79 o 
  11   0   0        7.92        9.53      1.10 o 
  12   0   0       81.72       81.64      2.99 o 
  13   0   0       61.07       60.58      2.58 o 
  14   0   0      411.43      383.66      9.38 o 
  15   0   0       42.29       37.49      1.89 o 
  16   0   0       69.47       74.47      2.36 o 
   1   1   0      286.87      277.68      4.16 o 
   2   1   0      472.19      466.24      6.42 o 
   3   1   0      709.42      672.44      8.96 o 
   4   1   0       33.35       34.49      1.12 o 
   5   1   0       48.91       44.01      1.39 o 
   6   1   0      291.01      327.35      6.46 o 
   7   1   0        3.57        1.95      0.43 o 
   8   1   0      207.35      211.28      5.71 o 
   9   1   0      227.20      251.11      6.71 o 
  10   1   0       87.99       85.76      2.88 o 
  11   1   0       10.75       13.02      1.20 o 
  12   1   0       56.14       49.30      2.29 o 
  13   1   0       14.62       13.28      1.24 o 
  14   1   0       80.06       86.29      3.01 o 
  15   1   0       22.35       22.26      1.44 o 
  16   1   0       64.69       62.03      2.11 o 
   0   2   0       41.27       33.21      1.14 o 
   1   2   0      131.88      152.34      3.62 o 
   2   2   0     1352.41     1412.31     17.58 o 
   3   2   0      305.74      277.66      5.56 o 
   4   2   0      632.66      717.32     10.92 o 
   5   2   0      259.76      316.58      6.61 o 
   6   2   0       28.44       31.39      1.44 o 
   7   2   0        4.60        3.97      0.69 o 
   8   2   0       35.32       40.27      1.90 o 
   9   2   0       17.11       16.17      1.24 o 
  10   2   0       26.42       29.63      1.72 o 
  11   2   0       16.26       13.14      1.29 o 
  12   2   0      253.33      251.19      7.59 o 
  13   2   0       64.03       59.94      2.52 o 
  14   2   0       14.99       15.81      1.30 o 
  15   2   0        4.53        4.73      0.65 o 
   1   3   0       10.87       10.82      0.89 o 
   2   3   0        0.81        2.28      0.54 o 
   3   3   0      241.97      243.98      6.14 o 
   4   3   0      909.83      895.02     14.32 o 
   5   3   0       37.89       38.39      1.80 o 
   6   3   0       12.47       15.51      1.14 o 
   7   3   0      218.13      205.53      6.38 o 
   8   3   0       82.24       83.38      2.96 o 
   9   3   0       94.19       94.01      3.25 o 
  10   3   0       60.31       70.12      2.87 o 
  11   3   0       34.37       38.22      2.09 o 
  12   3   0        2.73        2.94      0.82 o 
  13   3   0        1.85        3.67      0.64 o 
  14   3   0       10.96       12.17      1.04 o 
   0   4   0       42.14       44.89      2.05 o 
   1   4   0      163.86      150.64      3.96 o 
   2   4   0       17.66       18.07      1.35 o 
   3   4   0        1.27        0.45      0.53 o 
   4   4   0       34.10       37.80      2.00 o 
   5   4   0        2.47        1.81      0.67 o 
   6   4   0       79.12       78.08      2.98 o 
   7   4   0      191.54      204.93      5.07 o 
   8   4   0      407.39      404.72     10.08 o 
   9   4   0       94.91       82.58      3.05 o 
  10   4   0        0.27        0.65      0.46 o 
  11   4   0        0.97        0.17      0.72 o 
  12   4   0        0.76        2.75      0.55 o 
  13   4   0        6.23        7.08      0.73 o 
   1   5   0      247.19      246.85      5.71 o 
   2   5   0       34.94       35.42      2.06 o 
   3   5   0       31.70       30.80      1.91 o 
   4   5   0       18.80       21.20      1.69 o 
   5   5   0        0.00        0.00      0.69 o 
   6   5   0        4.56        6.35      0.97 o 
   7   5   0        1.18        0.55      0.63 o 
   8   5   0        0.47        0.34      0.95 o 
   9   5   0       10.13       11.26      1.05 o 
  10   5   0        5.06        5.18      0.76 o 
  11   5   0        3.82        2.29      0.51 o 
   0   6   0       13.82       10.07      1.11 o 
   1   6   0       94.63      110.29      3.39 o 
   2   6   0       24.65       18.21      1.39 o 
   3   6   0       36.37       42.25      1.96 o 
   4   6   0       34.91       32.33      1.70 o 
   5   6   0       15.71       18.36      1.32 o 
   6   6   0        9.66        9.11      0.89 o 
   7   6   0        1.23       -0.10      0.68 o 
 -16   1   1       35.69       34.36      1.56 o 
 -15   1   1        4.55        3.81      0.79 o 
 -14   1   1       41.07       38.87      2.05 o 
 -13   1   1       32.13       30.08      1.83 o 
 -12   1   1       15.24       15.70      1.34 o 
 -11   1   1      124.41      122.20      3.69 o 
 -10   1   1       23.38       19.42      1.42 o 
  -9   1   1       18.09       17.19      1.18 o 
  -8   1   1      362.20      360.68      7.80 o 
  -7   1   1      198.86      224.68      5.53 o 
  -6   1   1      213.14      266.98      5.71 o 
  -5   1   1      275.14      271.49      5.36 o 
  -4   1   1       65.64       72.26      2.28 o 
  -3   1   1     3639.25     3586.93     38.65 o 
  -2   1   1     6755.24     7228.76     74.86 o 
  -1   1   1     1748.49     1767.56     19.49 o 
   0   1   1      167.88      144.50      1.86 o 
   1   1   1        3.74        2.99      0.31 o 
   2   1   1      378.99      401.10      5.79 o 
   3   1   1      250.85      252.28      4.45 o 
   4   1   1       18.68       22.42      0.91 o 
   5   1   1       13.65       13.52      0.77 o 
   6   1   1     2273.52     2450.95     29.08 o 
   7   1   1      179.14      194.85      5.10 o 
   8   1   1       97.27       96.71      2.76 o 
   9   1   1       11.80       12.09      1.00 o 
  10   1   1        2.44        1.55      0.67 o 
  11   1   1        6.10        4.33      0.94 o 
  12   1   1       60.52       55.85      2.52 o 
  13   1   1        1.44        0.77      0.91 o 
  14   1   1        0.22        0.35      0.79 o 
  15   1   1       26.62       27.44      1.55 o 
  16   1   1       42.02       38.61      1.64 o 
 -15   2   1        0.95        1.27      0.47 o 
 -14   2   1        0.67        0.16      0.58 o 
 -13   2   1       15.14       16.26      1.28 o 
 -12   2   1       38.00       37.03      2.13 o 
 -11   2   1      139.56      142.47      4.04 o 
 -10   2   1      321.70      316.72      8.40 o 
  -9   2   1      236.32      214.34      6.53 o 
  -8   2   1        2.29        2.63      0.52 o 
  -7   2   1      199.77      201.15      5.65 o 
  -6   2   1        2.01        1.93      0.50 o 
  -5   2   1      303.46      359.07      7.17 o 
  -4   2   1      742.71      820.36     12.06 o 
  -3   2   1        9.66       11.42      0.77 o 
  -2   2   1      946.89      971.50     13.04 o 
  -1   2   1      882.53      946.01     12.59 o 
   0   2   1      209.44      227.85      5.78 o 
   1   2   1      263.86      252.34      4.96 o 
   2   2   1      583.44      547.85      8.52 o 
   3   2   1       31.83       16.98      0.89 o 
   4   2   1      958.84     1169.74     15.80 o 
   5   2   1      298.76      326.58      6.79 o 
   6   2   1      370.87      409.05      8.21 o 
   7   2   1        4.71        4.15      0.68 o 
   8   2   1       60.15       57.85      2.24 o 
   9   2   1      138.83      143.92      3.85 o 
  10   2   1        3.97        3.38      0.86 o 
  11   2   1       35.41       32.34      1.87 o 
  12   2   1      129.58      122.07      3.79 o 
  13   2   1        0.71        0.09      0.64 o 
  14   2   1        0.02        0.00      0.55 o 
  15   2   1       13.32       14.35      1.06 o 
 -14   3   1        0.12        1.20      0.39 o 
 -13   3   1        1.30        2.08      0.56 o 
 -12   3   1        3.41        4.13      0.70 o 
 -11   3   1       23.86       21.83      1.62 o 
 -10   3   1       83.09       78.29      3.04 o 
  -9   3   1        5.38        4.52      0.92 o 
  -8   3   1        9.38        9.88      1.14 o 
  -7   3   1        4.63        5.21      0.82 o 
  -6   3   1        2.74        3.36      0.62 o 
  -5   3   1       24.23       24.54      1.44 o 
  -4   3   1        0.93        0.95      0.56 o 
  -3   3   1      374.49      376.33      7.92 o 
  -2   3   1      363.22      409.61      8.20 o 
  -1   3   1      856.56      940.60     14.20 o 
   0   3   1      218.59      232.62      4.05 o 
   1   3   1        0.76        4.08      0.60 o 
   2   3   1      632.53      721.57     11.90 o 
   3   3   1      513.94      571.83     10.38 o 
   4   3   1       38.04       43.59      1.84 o 
   5   3   1      101.69       97.73      2.89 o 
   6   3   1       21.83       25.63      1.55 o 
   7   3   1       14.67       14.14      1.29 o 
   8   3   1       33.12       38.31      2.06 o 
   9   3   1       54.92       46.91      2.35 o 
  10   3   1       38.82       27.56      1.79 o 
  11   3   1       92.72       85.72      3.11 o 
  12   3   1        8.71        7.75      0.96 o 
  13   3   1        7.73        9.68      1.07 o 
  14   3   1       18.10       19.05      1.27 o 
 -13   4   1        1.63        1.35      0.50 o 
 -12   4   1        0.07        0.69      0.44 o 
 -11   4   1        3.50        3.71      0.77 o 
 -10   4   1        7.60        9.87      1.13 o 
  -9   4   1       38.02       25.96      1.67 o 
  -8   4   1        9.18        8.17      1.01 o 
  -7   4   1       36.12       32.80      1.94 o 
  -6   4   1       57.52       65.27      2.67 o 
  -5   4   1       26.14       34.88      1.94 o 
  -4   4   1       77.74       89.18      3.09 o 
  -3   4   1      212.81      225.29      6.82 o 
  -2   4   1      112.51      111.19      3.36 o 
  -1   4   1      326.40      330.74      8.34 o 
   0   4   1      128.95      135.97      2.65 o 
   1   4   1       15.01        8.93      1.08 o 
   2   4   1      170.81      175.29      4.36 o 
   3   4   1      120.15      134.66      3.79 o 
   4   4   1      118.21      128.06      3.76 o 
   5   4   1       26.27       37.08      1.99 o 
   6   4   1       70.92       69.97      2.90 o 
   7   4   1        8.65       11.18      1.30 o 
   8   4   1        1.44        0.50      0.69 o 
   9   4   1        3.63        5.68      0.89 o 
  10   4   1       11.32       12.83      1.22 o 
  11   4   1        2.44        0.57      0.78 o 
  12   4   1        1.15        2.70      0.57 o 
  13   4   1       16.54       17.17      1.10 o 
 -11   5   1        5.93        8.19      0.75 o 
 -10   5   1        0.07        0.25      0.70 o 
  -9   5   1        6.06        7.63      0.82 o 
  -8   5   1        7.28       10.24      1.06 o 
  -7   5   1        3.70        2.65      0.92 o 
  -6   5   1        2.30        0.19      0.96 o 
  -5   5   1        1.01        1.39      0.82 o 
  -4   5   1        0.01        0.20      0.73 o 
  -3   5   1       16.01       17.47      1.43 o 
  -2   5   1       42.02       41.22      2.29 o 
  -1   5   1       53.67       56.88      2.62 o 
   0   5   1       75.81       80.57      4.37 o 
   1   5   1       46.40       51.28      2.47 o 
   2   5   1       67.33       68.73      2.87 o 
   3   5   1        0.03        0.61      0.66 o 
   4   5   1       10.45       10.68      1.18 o 
   5   5   1        1.37        0.79      0.93 o 
   6   5   1        1.93        1.53      0.73 o 
   7   5   1        0.03        1.54      0.66 o 
   8   5   1        1.92        2.58      0.68 o 
   9   5   1        9.78       10.40      1.08 o 
  10   5   1        5.52        5.58      0.72 o 
  11   5   1        0.09        0.46      0.49 o 
  -7   6   1       42.21       51.05      1.85 o 
  -6   6   1        4.97        6.39      0.85 o 
  -5   6   1       15.24       13.15      1.14 o 
  -4   6   1        5.01        7.19      0.91 o 
  -3   6   1        7.50        8.16      1.04 o 
  -2   6   1       22.00       19.02      1.40 o 
  -1   6   1       26.34       27.45      1.65 o 
   0   6   1        0.98        0.78      0.57 o 
   1   6   1       25.32       30.16      1.73 o 
   2   6   1        1.80        1.82      0.64 o 
   3   6   1        2.91        3.27      0.92 o 
   4   6   1        5.59        5.65      0.81 o 
   5   6   1        1.32        0.13      0.80 o 
   6   6   1        1.77        2.49      0.57 o 
   7   6   1        1.44        0.49      0.71 o 
 -16   0   2        6.38        5.40      0.70 o 
 -15   0   2       21.54       18.45      1.31 o 
 -14   0   2       15.68       15.51      1.26 o 
 -13   0   2       96.05       86.43      3.10 o 
 -12   0   2        5.70        5.26      0.88 o 
 -11   0   2      211.89      200.79      4.81 o 
 -10   0   2      689.83      636.17     12.10 o 
  -9   0   2      141.85      161.83      5.11 o 
  -8   0   2      122.14      101.92      2.74 o 
  -7   0   2      307.17      275.65      6.05 o 
  -6   0   2        2.33        2.75      0.39 o 
  -5   0   2      492.52      470.82      7.46 o 
  -4   0   2      553.84      579.45      8.15 o 
  -3   0   2    15091.48    14834.59    221.20 o 
  -2   0   2     2083.92     1959.70     21.28 o 
  -1   0   2     2445.57     2432.08     25.65 o 
   0   0   2     1989.75     2178.06     87.78 o 
   1   0   2     1079.11     1142.12     12.66 o 
   2   0   2      440.01      385.65      5.29 o 
   3   0   2      162.78      129.03      2.75 o 
   4   0   2      834.75      797.47     10.53 o 
   5   0   2        1.18        1.23      0.26 o 
   6   0   2      272.10      289.19      5.85 o 
   7   0   2      894.02      994.00     14.40 o 
   8   0   2      450.71      452.59      8.89 o 
   9   0   2       13.84       15.55      1.11 o 
  10   0   2       38.34       40.78      1.92 o 
  11   0   2       13.74       11.33      1.18 o 
  12   0   2      136.13      141.04      4.06 o 
  13   0   2      292.62      275.02      7.92 o 
  14   0   2      749.03      730.62     13.83 o 
  15   0   2       11.62        9.47      0.95 o 
  16   0   2        0.06       -0.11      0.58 o 
 -16   1   2       42.43       45.61      1.75 o 
 -15   1   2       31.91       30.14      1.63 o 
 -14   1   2      153.44      142.80      3.95 o 
 -13   1   2       15.92       19.85      1.59 o 
 -12   1   2        2.25        1.08      0.53 o 
 -11   1   2        3.36        2.16      0.68 o 
 -10   1   2       51.59       53.77      2.28 o 
  -9   1   2      306.21      302.07      7.55 o 
  -8   1   2        0.34        1.79      0.50 o 
  -7   1   2       20.09       17.50      1.06 o 
  -6   1   2       92.06       83.65      2.20 o 
  -5   1   2       44.80       48.78      1.50 o 
  -4   1   2      693.89      653.89      9.34 o 
  -3   1   2     1399.50     1509.56     17.73 o 
  -2   1   2    24044.80    21004.38    300.37 o 
  -1   1   2     3412.03     3313.64     35.33 o 
   0   1   2     6954.74     7909.43    443.16 o 
   1   1   2     3502.64     3738.90     39.63 o 
   2   1   2      121.03      117.71      2.66 o 
   3   1   2      122.77      119.77      2.88 o 
   4   1   2      466.65      452.32      7.21 o 
   5   1   2        0.90        2.06      0.32 o 
   6   1   2       47.29       59.67      1.85 o 
   7   1   2      153.36      158.86      4.61 o 
   8   1   2      411.35      456.15      9.14 o 
   9   1   2       71.62       72.08      2.52 o 
  10   1   2      112.50      119.26      3.52 o 
  11   1   2       15.51       18.60      1.38 o 
  12   1   2      340.34      334.62      8.97 o 
  13   1   2        2.57        3.07      0.68 o 
  14   1   2        6.35        5.91      0.94 o 
  15   1   2        2.42        2.93      0.68 o 
  16   1   2        0.35        0.31      0.53 o 
 -15   2   2        6.92        5.71      0.76 o 
 -14   2   2       24.35       21.43      1.45 o 
 -13   2   2        8.23        6.99      0.87 o 
 -12   2   2        4.86        3.82      0.81 o 
 -11   2   2      103.28       92.24      3.20 o 
 -10   2   2        6.26        6.94      1.04 o 
  -9   2   2      113.90      109.29      3.37 o 
  -8   2   2      165.94      190.70      4.36 o 
  -7   2   2       31.60       24.66      1.36 o 
  -6   2   2      979.30      902.65     13.95 o 
  -5   2   2     1823.71     1933.12     24.32 o 
  -4   2   2        1.29        3.54      0.52 o 
  -3   2   2       17.57        8.97      0.69 o 
  -2   2   2      678.75      764.33     10.94 o 
  -1   2   2       26.37       37.36      1.27 o 
   0   2   2      183.33      175.59      2.84 o 
   1   2   2      328.92      368.23      6.43 o 
   2   2   2      700.83      718.01     10.48 o 
   3   2   2     1075.09     1082.54     14.64 o 
   4   2   2      546.82      670.13     10.55 o 
   5   2   2        0.26       -0.44      0.56 o 
   6   2   2        5.42        8.44      0.81 o 
   7   2   2       47.53       54.97      2.09 o 
   8   2   2       47.17       49.30      2.09 o 
   9   2   2      321.59      321.56      8.26 o 
  10   2   2        3.80        5.68      0.87 o 
  11   2   2       12.34        9.07      1.09 o 
  12   2   2       62.80       68.41      2.73 o 
  13   2   2        4.32        3.17      0.62 o 
  14   2   2        5.08        3.88      0.70 o 
  15   2   2       27.81       31.55      1.52 o 
 -14   3   2        3.59        3.38      0.63 o 
 -13   3   2       18.05       18.39      1.39 o 
 -12   3   2       35.08       29.46      1.81 o 
 -11   3   2        7.12        6.01      1.03 o 
 -10   3   2      117.30      110.37      3.58 o 
  -9   3   2      288.39      283.28      8.12 o 
  -8   3   2       29.98       22.68      1.58 o 
  -7   3   2       96.76      106.64      3.26 o 
  -6   3   2       60.52       56.77      2.30 o 
  -5   3   2       17.06       19.42      1.27 o 
  -4   3   2      384.44      430.14      8.90 o 
  -3   3   2      184.76      161.82      4.91 o 
  -2   3   2        2.48        0.61      0.90 o 
  -1   3   2        0.41        0.12      0.66 o 
   0   3   2        8.31        6.06      0.51 o 
   1   3   2       58.79       54.11      1.92 o 
   2   3   2      261.14      277.18      6.51 o 
   3   3   2        2.57        1.37      0.59 o 
   4   3   2       17.00       16.66      1.16 o 
   5   3   2        3.43        3.40      0.73 o 
   6   3   2      171.90      178.20      4.24 o 
   7   3   2      388.00      402.63      9.42 o 
   8   3   2       20.07       18.82      1.52 o 
   9   3   2        0.65       -0.40      0.93 o 
  10   3   2      216.12      202.78      5.05 o 
  11   3   2        0.10        0.59      0.76 o 
  12   3   2        0.04        0.00      0.76 o 
  13   3   2       13.53       13.54      1.10 o 
  14   3   2       27.01       26.83      1.42 o 
 -13   4   2        9.71        7.83      0.74 o 
 -12   4   2        5.99        4.15      0.75 o 
 -11   4   2        4.87        3.43      0.80 o 
 -10   4   2        0.84        1.47      0.58 o 
  -9   4   2        2.21        0.59      1.02 o 
  -8   4   2       29.31       32.44      1.95 o 
  -7   4   2        0.00       -0.97      0.97 o 
  -6   4   2       13.77       16.22      1.41 o 
  -5   4   2       13.74       11.43      1.22 o 
  -4   4   2       10.93        9.67      1.13 o 
  -3   4   2      383.44      392.04      9.42 o 
  -2   4   2       50.74       52.34      2.35 o 
  -1   4   2        9.04        7.28      0.98 o 
   0   4   2       34.30       36.79      1.81 o 
   1   4   2       73.71       80.46      2.81 o 
   2   4   2       19.00       18.03      1.38 o 
   3   4   2        9.44       10.51      1.10 o 
   4   4   2        9.09       12.34      1.24 o 
   5   4   2      247.93      262.84      7.69 o 
   6   4   2      184.46      187.50      4.81 o 
   7   4   2        1.48        0.30      0.72 o 
   8   4   2        0.54        1.31      0.70 o 
   9   4   2       32.19       39.50      2.10 o 
  10   4   2       19.43       20.90      1.60 o 
  11   4   2        6.43        8.22      1.00 o 
  12   4   2        4.44        6.04      0.81 o 
  13   4   2        1.58        1.83      0.52 o 
 -11   5   2       11.61       11.38      0.86 o 
 -10   5   2       54.32       53.66      2.08 o 
  -9   5   2        1.00        0.66      0.46 o 
  -8   5   2       18.09       18.21      1.34 o 
  -7   5   2       12.45       13.58      1.22 o 
  -6   5   2       14.22       13.29      1.36 o 
  -5   5   2       60.46       63.81      2.76 o 
  -4   5   2      134.90      127.72      3.92 o 
  -3   5   2       92.34      100.24      3.44 o 
  -2   5   2        0.18        0.20      1.13 o 
  -1   5   2      283.64      285.93      8.34 o 
   0   5   2       27.13       33.22      1.62 o 
   1   5   2        7.85        6.51      0.96 o 
   2   5   2       16.96       19.42      1.62 o 
   3   5   2        1.55        2.33      0.65 o 
   4   5   2      133.25      137.92      4.14 o 
   5   5   2      190.98      204.73      5.08 o 
   6   5   2      116.47      112.64      3.57 o 
   7   5   2        0.37        0.54      0.58 o 
   8   5   2        0.59        0.16      0.91 o 
   9   5   2        1.02        1.72      0.55 o 
  10   5   2       12.81       10.80      0.96 o 
  -7   6   2        9.94       14.37      0.97 o 
  -6   6   2        0.05        0.57      0.74 o 
  -5   6   2        0.01       -0.39      0.50 o 
  -4   6   2        2.33        3.96      0.87 o 
  -3   6   2        9.30       10.67      1.09 o 
  -2   6   2        5.45        6.17      0.98 o 
  -1   6   2       45.20       47.91      2.15 o 
   0   6   2      114.64      115.79      2.47 o 
   1   6   2      115.29      111.89      3.45 o 
   2   6   2        0.23       -0.31      0.82 o 
   3   6   2        0.49        0.45      0.77 o 
   4   6   2        1.82        0.56      0.95 o 
   5   6   2        0.07       -0.13      0.82 o 
   6   6   2       10.01       11.40      1.01 o 
   7   6   2       16.12       14.16      1.08 o 
 -16   1   3        3.05        2.76      0.52 o 
 -15   1   3        3.46        2.84      0.66 o 
 -14   1   3        5.84        7.72      0.91 o 
 -13   1   3       40.97       40.49      2.10 o 
 -12   1   3       84.38       86.43      3.13 o 
 -11   1   3       76.36       72.51      2.81 o 
 -10   1   3       52.45       59.83      2.44 o 
  -9   1   3      337.36      318.83      7.82 o 
  -8   1   3       30.14       20.32      1.23 o 
  -7   1   3      491.88      515.51      9.40 o 
  -6   1   3      145.48      162.47      4.39 o 
  -5   1   3      228.76      218.01      4.86 o 
  -4   1   3     2390.30     2374.86     27.28 o 
  -3   1   3     5618.56     5904.61     62.45 o 
  -2   1   3     6102.04     5966.74     62.69 o 
  -1   1   3      156.20      139.03      2.93 o 
   0   1   3     4168.40     4434.64    184.80 o 
   1   1   3     1267.37     1205.55     14.33 o 
   2   1   3        7.28        6.86      0.47 o 
   3   1   3       36.44       27.25      0.98 o 
   4   1   3       18.17       14.67      0.76 o 
   5   1   3       99.09      104.62      3.25 o 
   6   1   3       12.03       12.00      0.83 o 
   7   1   3       44.01       44.99      1.78 o 
   8   1   3        4.88        4.58      0.59 o 
   9   1   3        7.29        6.02      0.82 o 
  10   1   3       42.32       42.05      2.07 o 
  11   1   3        2.82        0.00      0.81 o 
  12   1   3      169.72      168.62      4.51 o 
  13   1   3       47.45       45.21      2.28 o 
  14   1   3        5.04        4.75      0.70 o 
  15   1   3       48.46       49.40      2.06 o 
  16   1   3        1.57        1.25      0.43 o 
 -15   2   3        1.06        1.10      0.48 o 
 -14   2   3       20.00       18.66      1.34 o 
 -13   2   3        0.01       -0.68      0.68 o 
 -12   2   3       10.08       11.14      1.08 o 
 -11   2   3       55.60       50.54      2.45 o 
 -10   2   3        6.86        7.95      1.04 o 
  -9   2   3       68.18       63.55      2.50 o 
  -8   2   3        0.59        0.64      0.45 o 
  -7   2   3      215.88      232.83      6.23 o 
  -6   2   3       26.74       24.92      1.33 o 
  -5   2   3        5.78        4.77      0.66 o 
  -4   2   3        0.58        1.00      0.35 o 
  -3   2   3      167.75      186.32      4.53 o 
  -2   2   3        0.94        1.25      0.34 o 
  -1   2   3        0.35        0.56      0.24 o 
   0   2   3       60.93       69.02      3.21 o 
   1   2   3      633.93      647.28      9.75 o 
   2   2   3      347.04      330.16      6.28 o 
   3   2   3      555.11      593.47      9.54 o 
   4   2   3     2642.44     2999.99     35.02 o 
   5   2   3      429.01      496.22      9.09 o 
   6   2   3        3.48        2.54      0.49 o 
   7   2   3      115.39      132.18      3.42 o 
   8   2   3       26.38       36.41      1.80 o 
   9   2   3        2.97        3.85      0.67 o 
  10   2   3      160.84      177.62      4.55 o 
  11   2   3       13.49       12.25      1.21 o 
  12   2   3       93.89       94.72      3.26 o 
  13   2   3       82.05       78.21      2.89 o 
  14   2   3        6.19        6.83      0.85 o 
  15   2   3        1.51        0.96      0.52 o 
 -14   3   3        8.50        8.92      0.91 o 
 -13   3   3        8.10        7.32      0.83 o 
 -12   3   3       60.94       59.90      2.52 o 
 -11   3   3      194.86      187.73      4.81 o 
 -10   3   3      197.21      191.33      4.90 o 
  -9   3   3        2.48        2.08      0.71 o 
  -8   3   3      260.59      260.00      7.57 o 
  -7   3   3       14.08       12.79      1.24 o 
  -6   3   3        2.30        1.49      0.50 o 
  -5   3   3       10.29       11.55      1.07 o 
  -4   3   3       31.96       31.53      1.64 o 
  -3   3   3      183.01      182.78      5.29 o 
  -2   3   3      189.50      197.72      5.44 o 
  -1   3   3      315.84      398.22      8.10 o 
   0   3   3      183.92      213.33      3.94 o 
   1   3   3        5.05        9.20      0.85 o 
   2   3   3      549.82      618.62     10.95 o 
   3   3   3     1031.58     1058.34     16.10 o 
   4   3   3      237.50      263.66      6.82 o 
   5   3   3        0.10       -0.31      0.49 o 
   6   3   3       21.14       19.65      1.41 o 
   7   3   3       34.96       29.88      1.77 o 
   8   3   3        5.57        2.49      0.82 o 
   9   3   3       45.59       48.25      2.36 o 
  10   3   3       86.30       79.85      3.08 o 
  11   3   3       69.55       71.48      2.83 o 
  12   3   3        0.67        0.79      0.46 o 
  13   3   3        3.80        2.97      0.59 o 
  14   3   3        7.40       11.27      0.92 o 
 -13   4   3        9.13       10.49      0.87 o 
 -12   4   3       43.97       46.03      1.95 o 
 -11   4   3        3.25        3.29      0.68 o 
 -10   4   3       59.36       61.24      2.53 o 
  -9   4   3       17.61       18.97      1.56 o 
  -8   4   3        0.74        2.51      0.70 o 
  -7   4   3       32.58       27.56      1.76 o 
  -6   4   3      162.05      172.68      4.59 o 
  -5   4   3      110.37      102.86      3.43 o 
  -4   4   3       27.05       21.39      1.71 o 
  -3   4   3       68.71       57.57      2.48 o 
  -2   4   3       22.53       29.21      1.73 o 
  -1   4   3       41.13       39.69      1.99 o 
   0   4   3       16.90       20.79      1.28 o 
   1   4   3        0.83        0.71      0.55 o 
   2   4   3        3.83        4.50      0.86 o 
   3   4   3        1.01        0.55      0.96 o 
   4   4   3       52.62       51.82      2.35 o 
   5   4   3        3.39        2.25      0.71 o 
   6   4   3        2.59        4.90      0.95 o 
   7   4   3       95.57       85.69      3.13 o 
   8   4   3        3.20        1.60      0.53 o 
   9   4   3       23.78       20.57      1.62 o 
  10   4   3        0.02        0.35      0.90 o 
  11   4   3        0.03       -0.93      0.93 o 
  12   4   3        0.18        0.12      0.82 o 
  13   4   3        3.06        4.41      0.56 o 
 -10   5   3        7.97       11.21      0.96 o 
  -9   5   3       13.21       19.60      1.37 o 
  -8   5   3        0.10        0.16      0.82 o 
  -7   5   3        6.86        7.67      1.04 o 
  -6   5   3        2.48        2.36      0.62 o 
  -5   5   3        0.72        0.39      0.46 o 
  -4   5   3        7.48        5.30      1.15 o 
  -3   5   3       16.15       18.70      1.51 o 
  -2   5   3       85.24       89.31      3.24 o 
  -1   5   3      216.03      207.62      5.19 o 
   0   5   3       40.39       43.49      1.65 o 
   1   5   3       40.96       41.46      2.22 o 
   2   5   3       60.37       61.51      2.66 o 
   3   5   3       13.33       12.91      1.45 o 
   4   5   3       38.13       38.20      2.12 o 
   5   5   3       47.05       54.94      2.53 o 
   6   5   3       60.30       65.03      2.70 o 
   7   5   3        5.01        2.01      0.71 o 
   8   5   3        0.00        0.00      0.87 o 
   9   5   3        0.15        0.34      0.33 o 
  10   5   3        2.13        2.56      0.56 o 
  -7   6   3        4.25        6.13      0.76 o 
  -6   6   3       11.00       11.03      0.98 o 
  -5   6   3        0.11       -0.25      0.73 o 
  -4   6   3       34.06       33.17      1.69 o 
  -3   6   3        9.88        5.78      1.00 o 
  -2   6   3       20.07       23.00      1.54 o 
  -1   6   3       13.82       15.80      1.31 o 
   0   6   3        0.00        0.43      0.49 o 
   1   6   3        2.85        2.87      0.76 o 
   2   6   3        0.27       -0.15      0.97 o 
   3   6   3        2.04        1.45      0.67 o 
   4   6   3        1.30        2.03      0.60 o 
   5   6   3       50.61       60.43      2.17 o 
   6   6   3       42.58       43.70      1.74 o 
 -16   0   4       55.14       58.89      2.01 o 
 -15   0   4       19.94       18.68      1.32 o 
 -14   0   4        4.27        6.51      0.89 o 
 -13   0   4        9.65       10.23      1.12 o 
 -12   0   4       36.26       33.51      1.92 o 
 -11   0   4      943.84      860.98     15.52 o 
 -10   0   4       41.35       47.27      2.09 o 
  -9   0   4       61.61       48.42      2.05 o 
  -8   0   4       37.67       38.41      1.65 o 
  -7   0   4       40.36       31.64      1.41 o 
  -6   0   4      602.90      604.16      9.79 o 
  -5   0   4      861.01      807.98     11.51 o 
  -4   0   4      561.70      459.40      7.28 o 
  -3   0   4      180.95      129.39      3.03 o 
  -2   0   4    15676.57    13685.41    215.60 o 
  -1   0   4     3195.62     3037.81     32.73 o 
   0   0   4     1111.69     1049.85     56.13 o 
   1   0   4      626.03      646.34      8.46 o 
   2   0   4     3135.54     3338.58     36.10 o 
   3   0   4     4297.72     4661.97     49.90 o 
   4   0   4        0.30        0.29      0.46 o 
   5   0   4       25.33       28.39      1.16 o 
   6   0   4      217.85      256.16      5.73 o 
   7   0   4      245.33      263.47      6.25 o 
   8   0   4      240.13      293.90      7.03 o 
   9   0   4       37.26       44.81      1.98 o 
  10   0   4       37.94       34.19      1.81 o 
  11   0   4      146.33      144.06      4.02 o 
  12   0   4       14.08       11.28      1.20 o 
  13   0   4      241.68      249.51      7.48 o 
  14   0   4       17.81       19.35      1.43 o 
  15   0   4       12.80       15.07      1.19 o 
  16   0   4        8.11        9.53      0.76 o 
 -16   1   4       13.72       12.83      0.96 o 
 -15   1   4       15.63       12.38      1.13 o 
 -14   1   4        2.60        3.27      0.68 o 
 -13   1   4       63.63       58.98      2.52 o 
 -12   1   4      126.48      113.88      3.61 o 
 -11   1   4       24.36       21.24      1.60 o 
 -10   1   4       24.08       26.87      1.63 o 
  -9   1   4      430.01      406.75      9.14 o 
  -8   1   4       26.96       14.99      1.18 o 
  -7   1   4       37.74       26.64      1.33 o 
  -6   1   4       26.92       40.67      1.56 o 
  -5   1   4     2965.42     2913.85     33.66 o 
  -4   1   4      817.85      832.55     11.66 o 
  -3   1   4     1061.02     1044.10     13.49 o 
  -2   1   4       12.25       11.08      0.64 o 
  -1   1   4       84.82       82.72      2.31 o 
   0   1   4      385.25      341.90     13.53 o 
   1   1   4      250.55      241.71      4.45 o 
   2   1   4     1355.02     1238.29     15.28 o 
   3   1   4       92.80      116.65      3.13 o 
   4   1   4      185.39      208.61      4.65 o 
   5   1   4     1720.81     1833.64     22.76 o 
   6   1   4      230.77      271.46      6.15 o 
   7   1   4       77.00       87.64      2.55 o 
   8   1   4        1.29        2.65      0.60 o 
   9   1   4       81.18       82.27      2.77 o 
  10   1   4       92.99      110.67      3.44 o 
  11   1   4      133.41      127.12      3.80 o 
  12   1   4      194.18      203.52      5.01 o 
  13   1   4        2.53        4.57      0.83 o 
  14   1   4        0.78       -0.16      0.88 o 
  15   1   4       42.29       41.06      1.83 o 
  16   1   4        3.01        2.40      0.46 o 
 -15   2   4        7.25        8.25      0.81 o 
 -14   2   4       20.84       20.70      1.36 o 
 -13   2   4        3.68        6.64      0.89 o 
 -12   2   4       58.89       58.19      2.56 o 
 -11   2   4      107.99      102.02      3.45 o 
 -10   2   4        6.13        8.13      1.06 o 
  -9   2   4       55.22       46.33      2.16 o 
  -8   2   4       32.00       35.29      1.82 o 
  -7   2   4        0.74       -0.66      0.66 o 
  -6   2   4      198.65      202.34      5.61 o 
  -5   2   4      177.24      216.74      5.54 o 
  -4   2   4     2495.79     2712.86     32.26 o 
  -3   2   4      842.95      887.84     12.93 o 
  -2   2   4        6.12        9.63      0.73 o 
  -1   2   4      159.65      194.11      4.55 o 
   0   2   4       10.41       13.01      0.84 o 
   1   2   4       94.00      101.58      3.20 o 
   2   2   4       14.21       11.07      0.78 o 
   3   2   4       22.86       24.56      1.17 o 
   4   2   4      166.61      204.38      5.21 o 
   5   2   4      493.35      541.05      9.83 o 
   6   2   4        0.12        0.14      0.83 o 
   7   2   4        8.15        8.54      0.91 o 
   8   2   4      186.79      206.73      6.29 o 
   9   2   4      123.75      126.34      3.72 o 
  10   2   4      138.87      149.08      4.20 o 
  11   2   4       35.43       32.72      1.91 o 
  12   2   4       71.07       78.79      2.95 o 
  13   2   4       19.64       18.72      1.35 o 
  14   2   4        0.45        0.00      0.86 o 
  15   2   4       31.92       40.17      1.69 o 
 -14   3   4        6.45        7.38      0.75 o 
 -13   3   4        2.09        0.60      0.80 o 
 -12   3   4       19.33       15.97      1.43 o 
 -11   3   4       14.95       12.12      1.39 o 
 -10   3   4        1.64        4.21      0.78 o 
  -9   3   4        2.14        1.20      0.69 o 
  -8   3   4        5.38        2.69      0.96 o 
  -7   3   4      305.62      304.97      8.15 o 
  -6   3   4        4.06        2.54      0.62 o 
  -5   3   4      666.63      652.45     12.15 o 
  -4   3   4        0.11        2.66      0.70 o 
  -3   3   4       52.81       60.64      2.18 o 
  -2   3   4       40.78       44.77      1.85 o 
  -1   3   4       12.60       10.65      0.90 o 
   0   3   4        5.92        4.88      0.46 o 
   1   3   4       50.16       47.46      1.90 o 
   2   3   4      139.43      148.54      3.54 o 
   3   3   4       33.32       34.75      1.62 o 
   4   3   4       57.04       54.16      2.14 o 
   5   3   4      157.47      154.03      3.91 o 
   6   3   4       41.04       49.38      2.19 o 
   7   3   4      526.70      549.54     11.63 o 
   8   3   4       42.68       41.48      2.20 o 
   9   3   4       73.59       86.36      3.16 o 
  10   3   4        9.92       10.58      1.22 o 
  11   3   4        0.03       -0.38      0.60 o 
  12   3   4        1.17        2.55      0.51 o 
  13   3   4        7.36        9.76      0.99 o 
  14   3   4       21.24       18.23      1.11 o 
 -13   4   4        0.01       -0.28      0.38 o 
 -12   4   4       13.97       17.27      1.17 o 
 -11   4   4        3.53        2.42      0.69 o 
 -10   4   4       35.64       34.68      1.89 o 
  -9   4   4        6.64        5.29      0.98 o 
  -8   4   4        3.08        5.30      0.91 o 
  -7   4   4        4.12        3.44      0.88 o 
  -6   4   4      105.75      104.53      3.49 o 
  -5   4   4      234.96      236.18      7.33 o 
  -4   4   4       93.18      107.47      3.51 o 
  -3   4   4      288.48      268.71      7.63 o 
  -2   4   4       47.61       51.06      2.28 o 
  -1   4   4        7.98        9.41      1.12 o 
   0   4   4      100.66      120.85      2.53 o 
   1   4   4        5.74        6.36      0.94 o 
   2   4   4        1.92        1.57      0.63 o 
   3   4   4       99.75      104.65      3.40 o 
   4   4   4      141.76      140.15      4.04 o 
   5   4   4        6.89        7.52      1.18 o 
   6   4   4        3.89        3.72      0.90 o 
   7   4   4        0.19        0.81      0.95 o 
   8   4   4       16.55       18.24      1.46 o 
   9   4   4        6.32       12.54      1.21 o 
  10   4   4        8.35        6.79      0.95 o 
  11   4   4       33.04       37.40      1.84 o 
  12   4   4        4.04        7.42      0.77 o 
 -10   5   4        3.64        5.34      0.77 o 
  -9   5   4        0.00       -0.41      0.58 o 
  -8   5   4       40.91       41.67      1.99 o 
  -7   5   4       11.84        8.45      1.03 o 
  -6   5   4        2.00        0.93      0.71 o 
  -5   5   4        7.91        7.64      0.86 o 
  -4   5   4        5.97        6.94      0.96 o 
  -3   5   4        3.90        3.31      0.94 o 
  -2   5   4       49.49       51.15      2.48 o 
  -1   5   4       93.67       95.02      3.37 o 
   0   5   4        8.36       10.18      1.27 o 
   1   5   4        9.81        9.41      1.07 o 
   2   5   4       34.31       35.73      2.05 o 
   3   5   4      107.44      114.84      3.73 o 
   4   5   4       92.99       96.24      3.41 o 
   5   5   4       34.88       39.53      2.16 o 
   6   5   4       22.65       23.74      1.67 o 
   7   5   4        1.86        1.61      0.59 o 
   8   5   4        1.99        1.22      0.61 o 
   9   5   4        3.25        3.32      0.59 o 
  10   5   4        7.47        5.85      0.83 o 
  -6   6   4       14.30       12.35      0.98 o 
  -5   6   4       13.33       12.16      1.09 o 
  -4   6   4        0.06        0.13      0.80 o 
  -3   6   4        0.99       -0.28      0.74 o 
  -2   6   4       30.99       27.19      1.61 o 
  -1   6   4        0.27        1.35      0.49 o 
   0   6   4        9.55       10.37      0.79 o 
   1   6   4        0.00       -0.45      0.93 o 
   2   6   4       46.51       43.56      2.15 o 
   3   6   4       53.78       60.57      2.30 o 
   4   6   4       78.28       75.70      2.50 o 
   5   6   4       23.94       17.20      1.22 o 
   6   6   4        2.19        2.18      0.52 o 
 -16   1   5        0.05       -0.60      0.60 o 
 -15   1   5       16.85       14.95      1.21 o 
 -14   1   5       10.58       11.38      1.14 o 
 -13   1   5      128.97      119.22      3.67 o 
 -12   1   5       38.40       37.07      2.00 o 
 -11   1   5        0.14        0.39      0.56 o 
 -10   1   5        0.43       -0.36      0.73 o 
  -9   1   5       37.49       36.93      1.87 o 
  -8   1   5       10.02       15.46      1.18 o 
  -7   1   5       67.22       63.14      2.14 o 
  -6   1   5      646.72      692.05     11.31 o 
  -5   1   5     4249.08     4376.34     48.88 o 
  -4   1   5        0.25        1.52      0.42 o 
  -3   1   5       99.72      122.74      3.34 o 
  -2   1   5      245.12      229.19      4.64 o 
  -1   1   5       11.94       16.41      0.79 o 
   0   1   5       27.34       26.65      1.04 o 
   1   1   5        4.19        4.25      0.44 o 
   2   1   5     1114.39     1112.14     14.37 o 
   3   1   5      479.88      494.50      8.05 o 
   4   1   5       98.19       94.23      2.30 o 
   5   1   5      247.13      256.08      5.79 o 
   6   1   5        4.43       10.55      0.87 o 
   7   1   5      203.41      224.05      5.99 o 
   8   1   5       21.80       22.55      1.39 o 
   9   1   5      249.03      264.88      7.39 o 
  10   1   5       55.77       60.33      2.52 o 
  11   1   5      431.31      434.95     10.34 o 
  12   1   5      233.36      242.62      7.46 o 
  13   1   5        0.10       -0.57      0.57 o 
  14   1   5       47.90       49.83      2.17 o 
  15   1   5        4.50        7.82      0.79 o 
 -15   2   5       13.23       14.00      1.03 o 
 -14   2   5       38.68       37.62      1.85 o 
 -13   2   5      108.23      111.07      3.43 o 
 -12   2   5       60.55       57.44      2.56 o 
 -11   2   5        9.81        8.60      1.07 o 
 -10   2   5       53.66       50.14      2.36 o 
  -9   2   5      335.70      313.78      8.37 o 
  -8   2   5        6.70        2.79      0.67 o 
  -7   2   5      103.18      110.04      3.15 o 
  -6   2   5      472.23      478.01      9.53 o 
  -5   2   5     1512.55     1492.06     20.42 o 
  -4   2   5     1235.81     1312.33     18.10 o 
  -3   2   5      244.54      292.33      6.33 o 
  -2   2   5        4.31        9.46      0.77 o 
  -1   2   5      173.53      210.57      4.97 o 
   0   2   5       56.16       57.76      1.26 o 
   1   2   5      230.15      255.83      5.61 o 
   2   2   5       11.63        8.56      0.74 o 
   3   2   5       36.10       29.71      1.38 o 
   4   2   5      103.18      131.30      3.12 o 
   5   2   5       12.56       21.33      1.24 o 
   6   2   5      117.00      123.35      3.27 o 
   7   2   5      199.08      211.41      6.23 o 
   8   2   5       85.22       84.55      2.91 o 
   9   2   5       44.63       47.61      2.26 o 
  10   2   5       53.45       60.59      2.60 o 
  11   2   5        9.63       13.09      1.29 o 
  12   2   5        0.35        0.00      0.65 o 
  13   2   5       69.19       70.44      2.65 o 
  14   2   5       36.43       38.49      1.74 o 
  15   2   5       20.00       20.09      1.13 o 
 -14   3   5        1.05        2.04      0.41 o 
 -13   3   5        8.77        7.55      0.90 o 
 -12   3   5       10.20       11.21      1.12 o 
 -11   3   5       24.65       24.53      1.60 o 
 -10   3   5       15.24       15.58      1.39 o 
  -9   3   5       55.47       54.55      2.58 o 
  -8   3   5      195.98      194.38      4.85 o 
  -7   3   5       34.72       26.30      1.74 o 
  -6   3   5       21.19       18.81      1.37 o 
  -5   3   5       63.73       58.29      2.31 o 
  -4   3   5       64.01       66.69      2.44 o 
  -3   3   5       51.88       61.45      2.25 o 
  -2   3   5       46.71       52.25      2.03 o 
  -1   3   5        5.64        6.60      0.74 o 
   0   3   5       19.18       25.50      1.51 o 
   1   3   5      129.03      151.66      3.61 o 
   2   3   5      307.63      311.37      7.40 o 
   3   3   5      605.24      589.72     11.24 o 
   4   3   5       49.65       52.63      2.14 o 
   5   3   5       13.59       15.99      1.21 o 
   6   3   5       85.13       94.66      3.09 o 
   7   3   5       57.12       59.08      2.54 o 
   8   3   5        2.74        0.79      0.56 o 
   9   3   5        3.20        3.31      0.72 o 
  10   3   5       38.85       39.49      2.13 o 
  11   3   5       34.96       34.84      1.99 o 
  12   3   5        6.55        8.22      0.98 o 
  13   3   5        9.66       12.31      1.02 o 
  14   3   5        9.49       11.25      0.89 o 
 -12   4   5        4.23        2.66      0.73 o 
 -11   4   5        4.09        4.72      0.72 o 
 -10   4   5        2.15        2.50      0.76 o 
  -9   4   5       40.63       42.36      2.14 o 
  -8   4   5       15.21       16.04      1.40 o 
  -7   4   5       87.58       92.44      3.25 o 
  -6   4   5       72.63       73.46      2.94 o 
  -5   4   5        4.20        8.55      1.10 o 
  -4   4   5       17.33       23.79      1.72 o 
  -3   4   5      415.61      412.46      9.99 o 
  -2   4   5      136.88      135.91      3.92 o 
  -1   4   5        0.77        0.19      0.81 o 
   0   4   5       95.04       99.06      2.32 o 
   1   4   5      253.70      273.55      7.79 o 
   2   4   5      289.06      302.97      8.29 o 
   3   4   5        3.56        4.05      0.88 o 
   4   4   5      360.48      362.90      9.40 o 
   5   4   5        3.48        4.60      1.00 o 
   6   4   5       23.64       27.90      1.75 o 
   7   4   5      150.95      165.27      4.53 o 
   8   4   5       69.77       68.35      2.83 o 
   9   4   5       30.97       31.81      1.84 o 
  10   4   5       15.45       17.28      1.30 o 
  11   4   5       88.58      104.32      3.03 o 
  12   4   5       20.23       24.08      1.33 o 
 -10   5   5        0.31        0.21      0.38 o 
  -9   5   5       13.36       15.41      1.11 o 
  -8   5   5        5.32        5.77      0.89 o 
  -7   5   5        8.01        6.57      0.95 o 
  -6   5   5        0.13        0.18      0.79 o 
  -5   5   5        1.77        3.60      0.85 o 
  -4   5   5       21.79       20.29      1.54 o 
  -3   5   5       10.16        8.43      1.15 o 
  -2   5   5       40.48       46.37      2.32 o 
  -1   5   5       64.51       65.29      2.79 o 
   0   5   5        2.10        1.37      0.85 o 
   1   5   5        3.35        3.91      1.00 o 
   2   5   5       41.67       43.14      2.28 o 
   3   5   5      138.58      134.01      4.02 o 
   4   5   5       72.04       71.54      2.94 o 
   5   5   5        0.02       -0.81      0.81 o 
   6   5   5       10.66       14.29      1.25 o 
   7   5   5       22.05       26.31      1.60 o 
   8   5   5       17.41       22.83      1.42 o 
   9   5   5        8.56        7.08      0.81 o 
  10   5   5        2.26        2.47      0.48 o 
  -6   6   5       11.78       12.85      0.97 o 
  -5   6   5        2.24        0.78      0.63 o 
  -4   6   5       17.68       21.54      1.34 o 
  -3   6   5       19.82       22.76      1.43 o 
  -2   6   5       20.44       18.13      1.39 o 
  -1   6   5       45.23       45.49      2.06 o 
   0   6   5        0.08       -0.30      0.50 o 
   1   6   5        2.32        1.69      0.60 o 
   2   6   5       20.76       21.61      1.35 o 
   3   6   5        0.27        0.39      0.67 o 
   4   6   5        1.68        1.31      0.60 o 
   5   6   5        0.00        0.11      0.79 o 
 -16   0   6       57.95       52.79      1.78 o 
 -15   0   6       26.82       26.80      1.51 o 
 -14   0   6        4.99        4.58      0.73 o 
 -13   0   6        0.03        0.18      0.66 o 
 -12   0   6       59.95       55.91      2.45 o 
 -11   0   6      329.41      285.10      8.01 o 
 -10   0   6       11.44       15.42      1.26 o 
  -9   0   6      223.65      216.88      6.42 o 
  -8   0   6       11.12       11.80      0.99 o 
  -7   0   6       48.37       51.49      1.92 o 
  -6   0   6        2.39        4.83      0.54 o 
  -5   0   6      988.19      911.26     13.28 o 
  -4   0   6       75.55       65.37      1.83 o 
  -3   0   6        0.49        0.00      0.27 o 
  -2   0   6        9.59        6.53      0.51 o 
  -1   0   6       31.86       27.91      1.03 o 
   0   0   6      777.98      770.38     52.35 o 
   1   0   6       42.75       50.89      1.43 o 
   2   0   6       31.66       48.67      1.46 o 
   3   0   6     6302.61     7393.05     78.50 o 
   4   0   6       37.75       23.71      1.12 o 
   5   0   6      524.53      679.80     10.92 o 
   6   0   6        0.13        3.44      0.52 o 
   7   0   6       11.90       15.60      1.11 o 
   8   0   6      166.30      165.93      3.98 o 
   9   0   6      104.44      105.46      3.23 o 
  10   0   6       24.59       19.72      1.49 o 
  11   0   6      142.35      158.70      4.30 o 
  12   0   6        9.21       13.51      1.23 o 
  13   0   6      119.76      127.32      3.67 o 
  14   0   6       43.60       39.92      1.86 o 
  15   0   6        0.02        0.46      0.54 o 
 -15   1   6        9.14        9.92      0.91 o 
 -14   1   6        0.03        0.08      0.53 o 
 -13   1   6        4.75        3.59      0.89 o 
 -12   1   6        0.01       -0.59      1.02 o 
 -11   1   6      124.63      119.06      3.66 o 
 -10   1   6       63.58       56.86      2.42 o 
  -9   1   6       15.22       19.65      1.43 o 
  -8   1   6        1.25        0.47      0.57 o 
  -7   1   6      234.92      232.22      6.21 o 
  -6   1   6      285.30      292.48      6.72 o 
  -5   1   6        4.34        4.36      0.69 o 
  -4   1   6      120.23       94.26      2.37 o 
  -3   1   6      493.19      500.87      8.35 o 
  -2   1   6       64.89       59.67      1.68 o 
  -1   1   6      113.38      126.31      3.38 o 
   0   1   6      640.38      592.19     77.81 o 
   1   1   6     2065.34     1860.03     22.36 o 
   2   1   6       16.98       12.96      0.78 o 
   3   1   6      162.12      177.87      4.43 o 
   4   1   6      394.81      437.47      8.05 o 
   5   1   6       11.45       11.52      0.89 o 
   6   1   6      301.14      327.87      7.36 o 
   7   1   6        6.24        4.98      0.75 o 
   8   1   6        0.18       -0.65      0.73 o 
   9   1   6       87.31      103.89      3.26 o 
  10   1   6      178.53      182.38      4.65 o 
  11   1   6       22.68       25.08      1.70 o 
  12   1   6        0.20       -0.19      0.56 o 
  13   1   6       13.11       16.24      1.33 o 
  14   1   6        1.70        2.12      0.56 o 
  15   1   6        9.60       13.81      0.95 o 
 -15   2   6       18.45       16.28      1.05 o 
 -14   2   6       46.23       35.45      1.76 o 
 -13   2   6       66.35       58.37      2.48 o 
 -12   2   6       20.07       17.43      1.33 o 
 -11   2   6        8.68        6.99      1.08 o 
 -10   2   6       60.60       67.90      2.72 o 
  -9   2   6       72.57       66.68      2.65 o 
  -8   2   6       37.26       31.81      1.81 o 
  -7   2   6     2030.55     1992.26     27.12 o 
  -6   2   6      683.76      719.02     12.72 o 
  -5   2   6      413.15      391.39      8.34 o 
  -4   2   6      225.12      238.68      6.02 o 
  -3   2   6       95.57      105.79      2.71 o 
  -2   2   6       12.10       20.13      1.11 o 
  -1   2   6       75.76      100.33      2.53 o 
   0   2   6      233.63      253.32      6.07 o 
   1   2   6      546.60      590.82      9.97 o 
   2   2   6       87.86       93.37      2.52 o 
   3   2   6        7.68        4.47      0.63 o 
   4   2   6       83.51       94.60      2.69 o 
   5   2   6      164.72      153.97      3.68 o 
   6   2   6       36.32       32.54      1.65 o 
   7   2   6      442.09      475.38     10.24 o 
   8   2   6        2.58        4.18      0.79 o 
   9   2   6       90.43       85.00      3.08 o 
  10   2   6      181.55      184.66      4.77 o 
  11   2   6        9.99        7.39      1.00 o 
  12   2   6       78.98       80.44      2.96 o 
  13   2   6       91.79       95.65      3.02 o 
  14   2   6        1.66        1.17      0.43 o 
 -14   3   6        6.19        9.74      0.82 o 
 -13   3   6        0.01       -0.27      0.55 o 
 -12   3   6        0.09       -0.17      0.68 o 
 -11   3   6        0.00        0.19      0.49 o 
 -10   3   6        3.57        0.99      1.17 o 
  -9   3   6        3.47        4.82      0.95 o 
  -8   3   6      205.83      185.39      4.78 o 
  -7   3   6       55.64       61.69      2.58 o 
  -6   3   6       79.49       79.91      2.89 o 
  -5   3   6        2.40       -0.51      0.89 o 
  -4   3   6        1.92        2.20      0.55 o 
  -3   3   6       23.89       23.15      1.46 o 
  -2   3   6       60.60       59.93      2.23 o 
  -1   3   6       14.23       13.28      1.18 o 
   0   3   6      129.55      128.76      4.93 o 
   1   3   6      340.59      365.03      8.23 o 
   2   3   6       88.15       66.42      2.42 o 
   3   3   6       11.22        7.21      0.90 o 
   4   3   6        2.98        2.17      0.62 o 
   5   3   6        1.33        3.52      0.70 o 
   6   3   6        0.51       -0.37      0.87 o 
   7   3   6      121.10      125.49      3.82 o 
   8   3   6       48.09       58.21      2.53 o 
   9   3   6       68.58       85.19      3.15 o 
  10   3   6        0.11        0.00      0.47 o 
  11   3   6       17.23       19.37      1.40 o 
  12   3   6       12.02       13.18      1.03 o 
  13   3   6        4.57        9.32      0.85 o 
 -12   4   6        0.34        0.28      0.43 o 
 -11   4   6        2.86        1.42      0.50 o 
 -10   4   6       49.00       50.33      2.21 o 
  -9   4   6        0.09        0.55      0.71 o 
  -8   4   6        1.83        0.00      1.17 o 
  -7   4   6       17.56       17.35      1.44 o 
  -6   4   6       57.42       63.75      2.74 o 
  -5   4   6        7.28        8.94      1.10 o 
  -4   4   6       40.58       32.46      1.98 o 
  -3   4   6        9.13        3.52      1.02 o 
  -2   4   6       11.70       13.13      1.18 o 
  -1   4   6        9.89       10.72      1.07 o 
   0   4   6        0.19        2.99      2.20 o 
   1   4   6        7.93        8.94      1.15 o 
   2   4   6       31.37       27.77      1.80 o 
   3   4   6        0.73        0.89      0.57 o 
   4   4   6        3.61        4.30      0.85 o 
   5   4   6      210.87      218.58      5.28 o 
   6   4   6       20.48       15.65      1.40 o 
   7   4   6       10.51       12.81      1.28 o 
   8   4   6       18.56       16.17      1.49 o 
   9   4   6       26.00       26.14      1.61 o 
  10   4   6       32.35       31.30      1.73 o 
  11   4   6       25.32       26.22      1.51 o 
  12   4   6        0.43        1.15      0.47 o 
 -10   5   6        0.28       -0.57      0.66 o 
  -9   5   6        1.65        2.73      0.60 o 
  -8   5   6        2.66        1.65      0.63 o 
  -7   5   6       54.56       54.77      2.28 o 
  -6   5   6       86.96       87.50      3.06 o 
  -5   5   6        1.21        1.84      0.79 o 
  -4   5   6       98.08       90.26      3.28 o 
  -3   5   6        1.50        2.92      0.72 o 
  -2   5   6       18.23       18.52      1.64 o 
  -1   5   6        0.09        0.00      0.84 o 
   0   5   6        2.62        5.64      0.67 o 
   1   5   6        8.97        9.09      1.15 o 
   2   5   6      223.97      219.04      5.38 o 
   3   5   6       81.34       82.78      3.06 o 
   4   5   6       23.76       23.45      1.62 o 
   5   5   6        3.31        2.69      0.82 o 
   6   5   6       18.74       18.93      1.46 o 
   7   5   6        0.11        0.69      0.64 o 
   8   5   6        7.27        9.08      0.95 o 
   9   5   6        0.44       -0.22      0.58 o 
  -5   6   6        0.73        0.76      0.44 o 
  -4   6   6        0.17       -0.11      0.78 o 
  -3   6   6        1.67        2.33      0.66 o 
  -2   6   6        0.04       -0.06      0.59 o 
  -1   6   6        3.64        3.84      0.68 o 
   0   6   6        0.08        0.05      0.53 o 
   1   6   6       24.32       20.67      1.47 o 
   2   6   6       68.11       64.05      2.35 o 
   3   6   6       12.16       11.36      1.01 o 
   4   6   6        2.58        2.44      0.59 o 
   5   6   6        3.08        4.06      0.70 o 
 -15   1   7       37.66       37.61      1.67 o 
 -14   1   7       55.13       46.47      2.09 o 
 -13   1   7       68.37       65.91      2.64 o 
 -12   1   7       15.02       17.08      1.40 o 
 -11   1   7       73.70       67.81      2.78 o 
 -10   1   7      115.50      101.48      3.33 o 
  -9   1   7        2.06        3.32      0.59 o 
  -8   1   7        0.38        0.16      0.44 o 
  -7   1   7       30.82       24.99      1.46 o 
  -6   1   7       29.85       30.29      1.48 o 
  -5   1   7       49.78       46.17      1.75 o 
  -4   1   7       87.00      105.57      2.66 o 
  -3   1   7       89.69       96.38      2.41 o 
  -2   1   7        0.04        0.09      0.33 o 
  -1   1   7      197.57      184.93      4.52 o 
   0   1   7        8.13        8.96      0.91 o 
   1   1   7      947.15      795.81     11.75 o 
   2   1   7       12.90       15.59      0.94 o 
   3   1   7       33.02       53.07      1.78 o 
   4   1   7      544.76      626.07     10.59 o 
   5   1   7       39.08       49.46      1.88 o 
   6   1   7       74.01       65.73      2.32 o 
   7   1   7       38.77       40.48      1.85 o 
   8   1   7      120.42      118.39      3.50 o 
   9   1   7      594.13      643.77     12.83 o 
  10   1   7        1.53        0.98      1.15 o 
  11   1   7       24.40       19.59      1.56 o 
  12   1   7       16.42       15.56      1.36 o 
  13   1   7       52.75       57.49      2.34 o 
  14   1   7        0.02        0.13      0.48 o 
  15   1   7        0.91        1.70      0.43 o 
 -15   2   7        1.47        1.46      0.44 o 
 -14   2   7        4.22        4.94      0.69 o 
 -13   2   7        3.24        2.25      0.61 o 
 -12   2   7        0.00       -0.37      0.58 o 
 -11   2   7        0.33       -0.83      0.83 o 
 -10   2   7       71.46       70.70      2.84 o 
  -9   2   7       94.03       87.26      3.05 o 
  -8   2   7      299.41      282.62      7.87 o 
  -7   2   7      815.78      833.23     14.71 o 
  -6   2   7      365.30      391.83      8.84 o 
  -5   2   7       45.46       54.64      2.07 o 
  -4   2   7       35.35       34.83      1.63 o 
  -3   2   7       18.69       17.21      1.10 o 
  -2   2   7       64.01       84.73      2.44 o 
  -1   2   7       17.25       14.93      1.00 o 
   0   2   7      176.42      190.19      6.65 o 
   1   2   7      555.44      614.06     10.64 o 
   2   2   7      821.71      721.02     11.98 o 
   3   2   7       57.11       50.91      1.96 o 
   4   2   7      141.65      133.09      3.37 o 
   5   2   7      263.33      231.84      6.43 o 
   6   2   7      132.83      125.54      3.51 o 
   7   2   7      569.73      633.15     12.47 o 
   8   2   7       45.98       41.93      2.13 o 
   9   2   7      247.25      276.49      7.98 o 
  10   2   7      147.75      159.72      4.38 o 
  11   2   7       63.04       69.99      2.75 o 
  12   2   7        2.76        3.88      0.75 o 
  13   2   7        0.17        0.00      0.50 o 
  14   2   7        0.22        0.00      0.47 o 
 -14   3   7        0.19       -0.09      0.65 o 
 -13   3   7        4.61        5.38      0.73 o 
 -12   3   7        7.56        9.18      0.96 o 
 -11   3   7        4.69        3.23      1.10 o 
 -10   3   7        0.78        1.55      0.46 o 
  -9   3   7      160.62      169.10      4.56 o 
  -8   3   7      643.24      624.57     13.07 o 
  -7   3   7      555.10      573.68     12.18 o 
  -6   3   7      140.42      139.62      3.92 o 
  -5   3   7       61.51       60.33      2.47 o 
  -4   3   7        4.09        3.00      0.69 o 
  -3   3   7        9.94        9.64      0.92 o 
  -2   3   7       26.31       25.50      1.54 o 
  -1   3   7       10.56       11.78      1.08 o 
   0   3   7       56.15       43.51      1.40 o 
   1   3   7        1.02        0.79      0.57 o 
   2   3   7       12.12        6.98      0.92 o 
   3   3   7       11.77        5.80      0.89 o 
   4   3   7        1.58        2.99      0.80 o 
   5   3   7      454.36      407.65      9.66 o 
   6   3   7      169.29      176.22      4.58 o 
   7   3   7       28.28       28.64      1.86 o 
   8   3   7       15.94       18.78      1.47 o 
   9   3   7      106.47      111.49      3.58 o 
  10   3   7        6.35        4.68      0.81 o 
  11   3   7        1.60        0.08      0.59 o 
  12   3   7        2.38        2.54      0.65 o 
  13   3   7        0.24        0.54      0.78 o 
 -12   4   7        2.70        0.60      0.82 o 
 -11   4   7        0.46        0.07      0.40 o 
 -10   4   7        0.63       -0.78      0.87 o 
  -9   4   7        0.28        0.00      0.86 o 
  -8   4   7        3.52        4.08      0.78 o 
  -7   4   7        2.56        5.64      0.89 o 
  -6   4   7      186.39      194.07      4.94 o 
  -5   4   7       20.05       16.38      1.45 o 
  -4   4   7       80.99       85.92      3.12 o 
  -3   4   7       40.91       36.40      2.09 o 
  -2   4   7       72.47       72.94      2.93 o 
  -1   4   7      125.74      133.87      3.97 o 
   0   4   7       16.99       25.27      1.20 o 
   1   4   7        4.12        2.96      0.68 o 
   2   4   7       52.98       57.15      2.56 o 
   3   4   7       40.82       40.43      2.18 o 
   4   4   7        2.60        3.63      0.82 o 
   5   4   7      262.79      252.46      7.80 o 
   6   4   7       54.74       63.05      2.70 o 
   7   4   7       55.82       53.32      2.50 o 
   8   4   7      133.09      156.27      4.28 o 
   9   4   7       32.68       28.29      1.66 o 
  10   4   7       16.06       14.72      1.23 o 
  11   4   7       14.00       18.97      1.20 o 
  -9   5   7        3.01        2.25      0.57 o 
  -8   5   7        0.19        0.00      0.46 o 
  -7   5   7        0.52        0.00      0.74 o 
  -6   5   7        0.13        0.17      0.83 o 
  -5   5   7        7.49        8.98      1.10 o 
  -4   5   7       24.34       24.15      1.61 o 
  -3   5   7       55.18       50.53      2.32 o 
  -2   5   7        2.63        3.35      0.74 o 
  -1   5   7       10.20       10.82      1.40 o 
   0   5   7       53.20       58.25      1.84 o 
   1   5   7       42.81       43.62      2.25 o 
   2   5   7        1.13        1.14      1.40 o 
   3   5   7        0.40        0.37      0.74 o 
   4   5   7        0.88        0.36      0.78 o 
   5   5   7       15.21       17.90      1.47 o 
   6   5   7        2.89        3.31      0.72 o 
   7   5   7        0.15        0.42      0.55 o 
   8   5   7        0.63        1.21      0.52 o 
   9   5   7        6.47       10.50      0.91 o 
  -4   6   7       10.03       10.09      0.87 o 
  -3   6   7       21.43       23.15      1.26 o 
  -2   6   7        5.11        4.57      0.75 o 
  -1   6   7       16.57       16.58      1.16 o 
   0   6   7       48.44       47.12      2.90 o 
   1   6   7       37.06       38.55      1.80 o 
   2   6   7        0.81        0.57      0.67 o 
   3   6   7        4.46        2.70      0.66 o 
   4   6   7        5.63        8.34      0.74 o 
 -15   0   8       36.09       32.70      1.49 o 
 -14   0   8       49.78       57.69      2.31 o 
 -13   0   8       63.37       69.76      2.68 o 
 -12   0   8      109.11      104.16      3.42 o 
 -11   0   8       13.81        9.07      1.05 o 
 -10   0   8       22.61       17.78      1.41 o 
  -9   0   8      197.05      180.94      4.50 o 
  -8   0   8      461.19      443.46      9.75 o 
  -7   0   8      328.53      318.15      7.66 o 
  -6   0   8      104.14      106.72      2.95 o 
  -5   0   8     1488.79     1414.87     19.53 o 
  -4   0   8       15.35       13.58      0.92 o 
  -3   0   8       10.89        8.79      0.75 o 
  -2   0   8     1357.78     1254.74     16.90 o 
  -1   0   8      784.28      721.95     11.08 o 
   0   0   8      109.62      112.30      3.89 o 
   1   0   8       72.68       52.03      1.70 o 
   2   0   8     2530.44     2885.05     33.81 o 
   3   0   8      330.23      424.50      8.07 o 
   4   0   8       70.49       67.92      2.15 o 
   5   0   8       31.36       31.20      1.49 o 
   6   0   8        3.52        2.32      0.57 o 
   7   0   8      154.97      150.76      3.83 o 
   8   0   8      487.96      494.92     10.62 o 
   9   0   8       19.80       23.34      1.56 o 
  10   0   8      202.50      216.35      5.10 o 
  11   0   8       59.89       66.48      2.69 o 
  12   0   8        3.50        3.68      0.62 o 
  13   0   8       24.96       25.41      1.55 o 
  14   0   8        3.54        2.25      0.55 o 
  15   0   8       29.02       34.95      1.38 o 
 -15   1   8        3.73        3.72      0.67 o 
 -14   1   8        7.33        7.50      0.85 o 
 -13   1   8       12.54       10.63      1.10 o 
 -12   1   8       30.77       26.30      1.74 o 
 -11   1   8      147.79      143.13      4.12 o 
 -10   1   8        0.97        1.56      0.51 o 
  -9   1   8       19.45       17.58      1.37 o 
  -8   1   8        0.02       -0.43      0.43 o 
  -7   1   8      194.49      173.84      4.14 o 
  -6   1   8       30.69       31.14      1.59 o 
  -5   1   8       61.34       65.11      2.22 o 
  -4   1   8      384.26      418.11      8.34 o 
  -3   1   8       45.54       55.40      1.90 o 
  -2   1   8        3.14        3.55      0.51 o 
  -1   1   8        8.81        9.60      0.78 o 
   0   1   8      106.83       99.37     11.69 o 
   1   1   8      124.12       98.72      2.52 o 
   2   1   8        5.56        5.66      0.73 o 
   3   1   8      601.22      573.68     10.11 o 
   4   1   8      210.97      170.01      5.02 o 
   5   1   8        6.47        8.50      0.90 o 
   6   1   8        7.91        5.08      0.80 o 
   7   1   8      256.29      264.81      7.32 o 
   8   1   8        2.03        3.18      0.70 o 
   9   1   8       41.15       50.29      2.35 o 
  10   1   8       85.54       88.17      3.21 o 
  11   1   8      178.38      184.12      4.72 o 
  12   1   8       20.82       20.42      1.50 o 
  13   1   8        3.92        1.69      0.61 o 
  14   1   8        5.12        8.55      0.84 o 
 -14   2   8        0.41       -0.57      0.57 o 
 -13   2   8        1.84        0.30      0.54 o 
 -12   2   8        0.89        0.61      0.69 o 
 -11   2   8        2.58        2.01      0.50 o 
 -10   2   8      298.23      285.20      8.21 o 
  -9   2   8      136.05      136.75      3.98 o 
  -8   2   8       23.36       22.96      1.54 o 
  -7   2   8        6.95        9.30      1.08 o 
  -6   2   8       33.90       33.72      1.82 o 
  -5   2   8       13.09       15.76      1.28 o 
  -4   2   8        3.99        3.76      0.64 o 
  -3   2   8      121.10      111.24      3.04 o 
  -2   2   8        9.04       18.95      1.20 o 
  -1   2   8      148.56      170.13      5.06 o 
   0   2   8        7.00        6.36      0.53 o 
   1   2   8       13.33       16.78      1.09 o 
   2   2   8        8.08        6.05      0.73 o 
   3   2   8       30.69       21.16      1.30 o 
   4   2   8        7.17        7.27      0.82 o 
   5   2   8        0.03       -0.78      0.78 o 
   6   2   8       41.91       38.10      1.90 o 
   7   2   8      685.35      734.92     13.93 o 
   8   2   8        0.63       -0.58      0.75 o 
   9   2   8        0.46        1.98      0.78 o 
  10   2   8       43.32       44.14      2.19 o 
  11   2   8       22.80       21.22      1.48 o 
  12   2   8        1.89        1.05      0.63 o 
  13   2   8        0.05        0.00      0.64 o 
  14   2   8        3.04        6.21      0.64 o 
 -13   3   8        1.90        1.77      0.49 o 
 -12   3   8        8.00        7.44      0.86 o 
 -11   3   8       24.50       21.97      1.59 o 
 -10   3   8        0.54        0.38      0.70 o 
  -9   3   8      249.67      241.32      7.55 o 
  -8   3   8       11.77       10.44      1.19 o 
  -7   3   8      102.52       97.77      3.34 o 
  -6   3   8       64.81       62.69      2.61 o 
  -5   3   8       32.56       40.44      2.10 o 
  -4   3   8        0.01       -0.59      0.59 o 
  -3   3   8        0.47        1.75      0.65 o 
  -2   3   8       94.26      102.63      3.21 o 
  -1   3   8      322.98      358.03      8.62 o 
   0   3   8       87.85       83.21      3.70 o 
   1   3   8       84.42       79.02      2.74 o 
   2   3   8      137.75       71.04      2.68 o 
   3   3   8       23.70        9.35      0.97 o 
   4   3   8       17.49       10.15      1.05 o 
   5   3   8      223.56      157.10      4.30 o 
   6   3   8       84.32       85.34      3.15 o 
   7   3   8        0.00        0.00      0.98 o 
   8   3   8        6.61        7.09      1.15 o 
   9   3   8        5.13        6.74      0.99 o 
  10   3   8        0.35        0.45      0.48 o 
  11   3   8        0.03       -0.31      0.62 o 
  12   3   8        0.21       -0.54      0.54 o 
  13   3   8        6.15       11.60      0.82 o 
 -11   4   8        0.49        0.18      0.45 o 
 -10   4   8       14.09       13.82      1.19 o 
  -9   4   8       10.40       10.66      1.15 o 
  -8   4   8       14.59       16.69      1.43 o 
  -7   4   8        5.37        4.44      0.91 o 
  -6   4   8       78.77       77.30      3.00 o 
  -5   4   8        8.37        6.46      0.95 o 
  -4   4   8       26.43       26.03      1.75 o 
  -3   4   8        1.21        1.51      0.68 o 
  -2   4   8       29.12       29.20      1.89 o 
  -1   4   8      152.23      160.95      4.44 o 
   0   4   8      271.42      272.22      5.68 o 
   1   4   8       96.65      102.65      3.54 o 
   2   4   8       36.96       38.26      2.08 o 
   3   4   8       22.42       23.40      1.78 o 
   4   4   8       10.46       11.13      1.25 o 
   5   4   8       12.79       13.13      1.30 o 
   6   4   8        1.21        1.66      0.47 o 
   7   4   8        0.12       -0.62      0.62 o 
   8   4   8       36.75       37.34      2.01 o 
   9   4   8        2.58        1.31      0.56 o 
  10   4   8        7.54        9.06      0.92 o 
  11   4   8       19.02       26.15      1.30 o 
  -9   5   8        0.02        0.57      0.62 o 
  -8   5   8        0.84        1.91      0.49 o 
  -7   5   8        1.59        2.49      0.72 o 
  -6   5   8        3.22        3.77      0.89 o 
  -5   5   8        9.13        9.53      1.04 o 
  -4   5   8        4.21        4.45      0.84 o 
  -3   5   8        2.19        2.89      0.78 o 
  -2   5   8        5.36        3.59      0.94 o 
  -1   5   8        1.66        0.65      0.65 o 
   0   5   8       50.33       51.26      1.69 o 
   1   5   8       75.16       66.24      2.82 o 
   2   5   8       63.99       58.08      2.60 o 
   3   5   8      134.83      139.06      3.92 o 
   4   5   8       37.01       35.39      1.99 o 
   5   5   8        7.86        7.93      1.10 o 
   6   5   8        0.05        0.07      0.51 o 
   7   5   8        0.33       -0.06      0.44 o 
   8   5   8        1.48        2.10      0.61 o 
  -3   6   8        5.51        5.19      0.76 o 
  -2   6   8        1.45        1.38      0.51 o 
  -1   6   8        7.82        8.86      0.88 o 
   0   6   8        1.97        1.73      0.43 o 
   1   6   8        0.00       -0.52      0.63 o 
   2   6   8        5.46        6.32      0.75 o 
   3   6   8        0.42        0.09      0.74 o 
 -15   1   9        0.09       -0.49      0.49 o 
 -14   1   9        0.02        0.39      0.50 o 
 -13   1   9        1.54        0.32      0.98 o 
 -12   1   9        3.38        2.54      0.66 o 
 -11   1   9       16.25       16.76      1.39 o 
 -10   1   9        0.84        0.00      0.83 o 
  -9   1   9        1.10       -0.58      1.10 o 
  -8   1   9       51.08       45.87      2.16 o 
  -7   1   9      288.63      306.62      7.93 o 
  -6   1   9        5.83        1.97      0.59 o 
  -5   1   9        7.37        2.56      0.59 o 
  -4   1   9        2.65        8.11      0.78 o 
  -3   1   9      182.52      184.31      5.24 o 
  -2   1   9      238.73      231.69      5.87 o 
  -1   1   9       76.42       79.77      2.37 o 
   0   1   9      720.85      693.92     94.57 o 
   1   1   9      269.32      260.75      6.25 o 
   2   1   9       70.94       62.17      2.11 o 
   3   1   9      143.16      118.12      3.11 o 
   4   1   9      428.69      442.81      9.18 o 
   5   1   9       22.65       25.00      1.51 o 
   6   1   9        1.45        1.42      0.53 o 
   7   1   9       14.92       15.91      1.35 o 
   8   1   9       40.62       53.11      2.38 o 
   9   1   9       66.13       69.59      2.81 o 
  10   1   9       77.15       83.33      3.07 o 
  11   1   9        1.41        1.68      0.60 o 
  12   1   9       14.63       16.79      1.26 o 
  13   1   9       18.99       23.27      1.36 o 
  14   1   9       27.62       32.00      1.43 o 
 -14   2   9        0.19        0.10      0.45 o 
 -13   2   9       18.58       17.21      1.22 o 
 -12   2   9       45.03       47.01      2.21 o 
 -11   2   9        7.15        6.65      1.09 o 
 -10   2   9      115.70      116.43      3.67 o 
  -9   2   9       54.38       53.34      2.47 o 
  -8   2   9       13.82       13.12      1.32 o 
  -7   2   9        0.86        1.03      0.50 o 
  -6   2   9       10.55        9.70      1.03 o 
  -5   2   9        3.05        3.96      0.68 o 
  -4   2   9       12.72       13.14      1.16 o 
  -3   2   9      172.04      177.11      5.51 o 
  -2   2   9      133.65      114.15      3.18 o 
  -1   2   9        9.54       17.79      1.25 o 
   0   2   9       83.67       93.56      3.25 o 
   1   2   9        3.87        4.28      0.72 o 
   2   2   9      144.96       95.37      2.92 o 
   3   2   9       91.68       85.35      2.78 o 
   4   2   9      171.84      147.38      3.86 o 
   5   2   9       39.35       36.04      1.89 o 
   6   2   9      104.45      109.57      3.42 o 
   7   2   9      121.16      138.33      3.99 o 
   8   2   9        6.08        8.39      1.01 o 
   9   2   9        0.99        3.74      0.74 o 
  10   2   9        7.61        6.61      0.86 o 
  11   2   9       23.28       25.02      1.63 o 
  12   2   9        0.01       -0.44      0.77 o 
  13   2   9        2.33        3.91      0.64 o 
 -13   3   9        0.32       -0.30      0.62 o 
 -12   3   9       12.53        9.20      0.95 o 
 -11   3   9       26.31       27.67      1.68 o 
 -10   3   9       69.98       65.45      2.65 o 
  -9   3   9      286.77      268.40      8.09 o 
  -8   3   9      500.16      513.64     11.58 o 
  -7   3   9       52.72       51.20      2.44 o 
  -6   3   9        1.58        0.79      0.93 o 
  -5   3   9        7.72       10.28      1.21 o 
  -4   3   9       50.25       52.47      2.39 o 
  -3   3   9       63.13       62.11      2.54 o 
  -2   3   9       32.78       36.35      1.91 o 
  -1   3   9        6.68        7.96      0.93 o 
   0   3   9        0.29       -0.10      0.62 o 
   1   3   9        0.17        0.36      1.02 o 
   2   3   9       21.07        5.68      0.99 o 
   3   3   9       24.36        7.22      1.08 o 
   4   3   9       38.17       23.49      1.59 o 
   5   3   9      591.60      400.29      9.93 o 
   6   3   9      499.05      398.70     10.02 o 
   7   3   9      199.45      186.10      4.88 o 
   8   3   9       92.45       80.09      2.98 o 
   9   3   9        9.68        8.66      1.03 o 
  10   3   9        1.88        0.00      0.81 o 
  11   3   9        0.68        0.64      0.41 o 
  12   3   9        2.35        1.86      0.42 o 
 -11   4   9       13.53       10.12      0.93 o 
 -10   4   9       29.55       25.87      1.56 o 
  -9   4   9       73.28       70.39      2.58 o 
  -8   4   9       27.88       24.29      1.65 o 
  -7   4   9        9.12        8.88      1.09 o 
  -6   4   9        9.87       10.85      1.21 o 
  -5   4   9       18.40       18.19      1.46 o 
  -4   4   9       11.15       10.68      1.25 o 
  -3   4   9        5.24        7.59      1.04 o 
  -2   4   9        0.80        1.01      1.09 o 
  -1   4   9       25.91       22.62      1.70 o 
   0   4   9      208.47      207.07      7.52 o 
   1   4   9        1.50       -0.61      1.05 o 
   2   4   9       57.56       58.22      2.61 o 
   3   4   9       24.94       28.69      1.78 o 
   4   4   9        1.87        1.50      0.71 o 
   5   4   9        0.97       -0.20      0.94 o 
   6   4   9        8.33        7.71      1.02 o 
   7   4   9        3.62        3.18      0.65 o 
   8   4   9        1.70        3.04      0.69 o 
   9   4   9       29.56       27.53      1.61 o 
  10   4   9        0.37       -0.23      0.60 o 
  -8   5   9        8.03       12.13      0.95 o 
  -7   5   9       11.65       14.18      1.04 o 
  -6   5   9       32.70       36.00      1.75 o 
  -5   5   9       14.75       14.75      1.25 o 
  -4   5   9       23.39       26.55      1.57 o 
  -3   5   9       18.24       18.36      1.45 o 
  -2   5   9        0.15       -0.69      1.07 o 
  -1   5   9        6.29        8.61      0.97 o 
   0   5   9        0.75        0.58      0.59 o 
   1   5   9        0.43        0.44      0.60 o 
   2   5   9       25.27       24.14      1.57 o 
   3   5   9       33.83       34.56      1.86 o 
   4   5   9       31.01       33.84      1.87 o 
   5   5   9        7.42        4.82      0.75 o 
   6   5   9        3.11        5.87      0.75 o 
   7   5   9        1.31       -0.66      0.81 o 
 -14   0  10        4.86        4.91      0.60 o 
 -13   0  10       18.95       19.54      1.42 o 
 -12   0  10        0.78        1.04      0.64 o 
 -11   0  10       45.05       46.57      2.24 o 
 -10   0  10       14.18       12.94      1.39 o 
  -9   0  10        3.32        2.29      0.78 o 
  -8   0  10       31.98       37.31      1.95 o 
  -7   0  10       45.22       42.99      2.10 o 
  -6   0  10      325.55      329.96      8.10 o 
  -5   0  10      170.76      160.61      3.88 o 
  -4   0  10        2.98        2.50      0.58 o 
  -3   0  10      145.99      133.84      3.33 o 
  -2   0  10       89.87       91.33      2.65 o 
  -1   0  10      506.66      507.40      9.61 o 
   0   0  10      309.57      328.40     20.25 o 
   1   0  10      608.70      561.30     10.30 o 
   2   0  10     1022.93     1035.80     15.81 o 
   3   0  10        6.94        7.63      0.82 o 
   4   0  10        0.02       -0.30      0.70 o 
   5   0  10      580.50      595.83     11.53 o 
   6   0  10      642.80      660.05     12.63 o 
   7   0  10       48.05       58.20      2.47 o 
   8   0  10      442.14      471.05     10.61 o 
   9   0  10      562.95      640.44     12.99 o 
  10   0  10        1.16        1.61      0.65 o 
  11   0  10        0.03       -0.18      0.96 o 
  12   0  10        0.53        0.31      0.58 o 
  13   0  10        0.00       -0.38      0.58 o 
  14   0  10        0.78        2.27      0.40 o 
 -14   1  10       52.29       47.32      1.96 o 
 -13   1  10        1.00        0.44      0.56 o 
 -12   1  10       76.36       74.88      2.77 o 
 -11   1  10        0.69        0.85      0.49 o 
 -10   1  10       12.49       13.01      1.28 o 
  -9   1  10      101.55       90.80      3.16 o 
  -8   1  10        4.04        5.03      0.83 o 
  -7   1  10       50.91       43.07      2.10 o 
  -6   1  10        0.05        0.00      0.72 o 
  -5   1  10       99.15       89.53      2.87 o 
  -4   1  10      406.42      419.86      9.08 o 
  -3   1  10      327.76      324.79      7.67 o 
  -2   1  10       19.98       29.72      1.51 o 
  -1   1  10       39.87       34.39      1.59 o 
   0   1  10      351.05      330.83     33.68 o 
   1   1  10       59.68       56.47      2.10 o 
   2   1  10      125.93      124.64      3.28 o 
   3   1  10        0.74        0.15      0.54 o 
   4   1  10       92.90       89.54      2.85 o 
   5   1  10        6.67       11.26      1.04 o 
   6   1  10       68.57       74.86      2.75 o 
   7   1  10       38.42       40.79      2.09 o 
   8   1  10      377.70      370.72      9.39 o 
   9   1  10       34.33       38.46      2.07 o 
  10   1  10       36.67       36.69      2.02 o 
  11   1  10        0.09        0.18      0.63 o 
  12   1  10        0.52        0.46      0.59 o 
  13   1  10        0.05       -0.24      0.57 o 
 -14   2  10        3.07        2.21      0.45 o 
 -13   2  10       14.29       17.53      1.16 o 
 -12   2  10        2.91        2.29      0.53 o 
 -11   2  10        1.04       -0.53      0.68 o 
 -10   2  10      101.85      109.05      3.50 o 
  -9   2  10       18.89       19.01      1.56 o 
  -8   2  10        6.99        8.70      0.99 o 
  -7   2  10        1.81        0.19      0.97 o 
  -6   2  10       57.02       53.35      2.40 o 
  -5   2  10       12.33       12.24      1.17 o 
  -4   2  10        0.31        0.52      0.67 o 
  -3   2  10       37.03       42.29      1.97 o 
  -2   2  10       10.51        7.25      0.89 o 
  -1   2  10       70.38       79.91      2.72 o 
   0   2  10       32.41       37.19      1.28 o 
   1   2  10       15.68       16.65      1.26 o 
   2   2  10        0.74        0.17      0.60 o 
   3   2  10        0.14        0.09      0.48 o 
   4   2  10      294.39      239.39      7.09 o 
   5   2  10       17.95       14.23      1.31 o 
   6   2  10      183.70      178.31      4.60 o 
   7   2  10       71.74       64.65      2.67 o 
   8   2  10        6.91       10.97      1.15 o 
   9   2  10        3.15        3.65      0.76 o 
  10   2  10        7.02        6.01      0.91 o 
  11   2  10        0.43        0.48      0.61 o 
  12   2  10        5.91        6.38      0.76 o 
  13   2  10        6.79        7.88      0.70 o 
 -12   3  10       33.63       32.38      1.55 o 
 -11   3  10       58.98       54.11      2.18 o 
 -10   3  10      126.76      122.51      3.57 o 
  -9   3  10        0.67       -0.18      0.99 o 
  -8   3  10       93.31       88.31      3.22 o 
  -7   3  10       46.02       40.25      2.27 o 
  -6   3  10       11.56       12.23      1.22 o 
  -5   3  10       20.52       25.65      1.72 o 
  -4   3  10       14.88       12.73      1.24 o 
  -3   3  10       13.82       19.66      1.51 o 
  -2   3  10      307.32      302.30      8.34 o 
  -1   3  10      201.80      212.44      5.00 o 
   0   3  10       36.40       47.77      2.57 o 
   1   3  10        5.48        4.36      0.92 o 
   2   3  10       10.80        1.92      0.79 o 
   3   3  10       11.73        2.93      0.79 o 
   4   3  10        5.41        3.96      0.93 o 
   5   3  10       96.83       60.92      2.63 o 
   6   3  10       38.27       27.22      1.88 o 
   7   3  10        5.51        5.78      0.93 o 
   8   3  10        6.48        4.40      0.91 o 
   9   3  10        4.50        4.99      0.91 o 
  10   3  10        2.55        3.62      0.72 o 
  11   3  10        0.24       -0.12      0.51 o 
  12   3  10        1.43        1.79      0.49 o 
 -10   4  10       35.00       27.42      1.48 o 
  -9   4  10       35.79       27.60      1.55 o 
  -8   4  10        4.57        7.87      0.99 o 
  -7   4  10        0.95        0.52      0.67 o 
  -6   4  10        1.34        0.93      1.09 o 
  -5   4  10        0.00        0.00      0.58 o 
  -4   4  10       11.46        9.46      1.21 o 
  -3   4  10      112.43      112.41      3.62 o 
  -2   4  10      160.62      164.98      4.53 o 
  -1   4  10       44.04       39.38      2.23 o 
   0   4  10        0.14        0.11      0.66 o 
   1   4  10      127.76      140.72      4.11 o 
   2   4  10        2.61        2.70      0.76 o 
   3   4  10       71.32       68.15      2.84 o 
   4   4  10        0.17       -0.77      0.87 o 
   5   4  10        5.71        5.05      0.97 o 
   6   4  10        1.10        0.62      0.66 o 
   7   4  10        5.28        4.31      0.72 o 
   8   4  10        1.34        0.72      0.52 o 
   9   4  10        1.07        1.09      0.47 o 
  10   4  10        1.43        2.65      0.50 o 
  -7   5  10        1.48        1.70      0.48 o 
  -6   5  10       11.27       11.17      0.96 o 
  -5   5  10       10.31       10.41      0.99 o 
  -4   5  10       38.25       44.14      2.02 o 
  -3   5  10       51.23       52.38      2.26 o 
  -2   5  10        0.10       -0.64      0.90 o 
  -1   5  10       11.89       12.81      1.17 o 
   0   5  10       19.79       25.06      1.19 o 
   1   5  10        0.88        1.20      0.60 o 
   2   5  10        8.11        5.77      0.98 o 
   3   5  10       23.37       25.94      1.54 o 
   4   5  10       10.56       12.41      1.05 o 
   5   5  10        5.06        6.01      0.74 o 
   6   5  10        0.50        0.11      0.55 o 
   7   5  10        3.46        3.65      0.57 o 
 -14   1  11        8.35        7.26      0.76 o 
 -13   1  11        9.98        8.29      0.92 o 
 -12   1  11      101.57      104.36      3.21 o 
 -11   1  11       17.63       15.02      1.38 o 
 -10   1  11        3.67        3.83      0.77 o 
  -9   1  11       21.44       18.65      1.49 o 
  -8   1  11       45.93       43.00      2.20 o 
  -7   1  11       29.33       37.83      2.04 o 
  -6   1  11        0.74        1.00      0.49 o 
  -5   1  11      108.09      105.11      3.26 o 
  -4   1  11       78.73       66.65      2.50 o 
  -3   1  11       23.40       24.69      1.50 o 
  -2   1  11      277.95      279.47      7.25 o 
  -1   1  11       28.97       21.32      1.40 o 
   0   1  11        1.23        1.20      0.33 o 
   1   1  11        0.23       -0.83      0.83 o 
   2   1  11       47.84       43.96      1.94 o 
   3   1  11        5.43        5.36      0.85 o 
   4   1  11        8.33        6.55      0.96 o 
   5   1  11       72.17       70.12      2.71 o 
   6   1  11        1.57        3.39      0.61 o 
   7   1  11      106.54      109.97      3.54 o 
   8   1  11        1.85        0.59      0.76 o 
   9   1  11       16.38       16.64      1.40 o 
  10   1  11        0.17       -0.91      0.91 o 
  11   1  11        3.04        2.98      0.72 o 
  12   1  11       40.43       52.98      2.07 o 
  13   1  11        0.47        0.40      0.58 o 
 -13   2  11       33.46       34.93      1.55 o 
 -12   2  11       13.45       15.53      1.19 o 
 -11   2  11        6.21        4.22      0.79 o 
 -10   2  11       94.85       96.95      3.33 o 
  -9   2  11       93.20       94.39      3.28 o 
  -8   2  11        4.22        5.14      0.83 o 
  -7   2  11       14.87       18.09      1.45 o 
  -6   2  11        2.12        1.75      0.72 o 
  -5   2  11      187.86      197.62      4.83 o 
  -4   2  11      237.21      283.45      7.89 o 
  -3   2  11       24.19       20.80      1.45 o 
  -2   2  11        3.91        3.27      0.84 o 
  -1   2  11        3.03        2.19      0.53 o 
   0   2  11       22.04       28.09      1.21 o 
   1   2  11       67.01       73.70      2.70 o 
   2   2  11      108.55       72.78      2.71 o 
   3   2  11       62.26       47.37      2.21 o 
   4   2  11      323.02      260.82      7.62 o 
   5   2  11      150.83      144.87      4.14 o 
   6   2  11       10.34       15.80      1.33 o 
   7   2  11        0.41        2.57      0.56 o 
   8   2  11        1.44        3.29      0.84 o 
   9   2  11        2.24        4.40      0.81 o 
  10   2  11        1.73        3.56      0.61 o 
  11   2  11        4.94        6.13      0.86 o 
  12   2  11       12.66       19.15      1.21 o 
 -12   3  11        3.20        2.09      0.60 o 
 -11   3  11        5.28        5.05      0.77 o 
 -10   3  11        0.02        0.23      0.35 o 
  -9   3  11        3.03        4.23      0.80 o 
  -8   3  11       31.45       33.71      1.96 o 
  -7   3  11        6.77        4.87      0.99 o 
  -6   3  11       16.97       16.42      1.46 o 
  -5   3  11       43.41       47.72      2.36 o 
  -4   3  11       33.77       34.47      2.01 o 
  -3   3  11       33.23       37.62      2.09 o 
  -2   3  11       69.31       66.33      2.74 o 
  -1   3  11        0.01       -0.20      0.65 o 
   0   3  11        4.46        3.92      0.61 o 
   1   3  11        0.19        0.39      0.46 o 
   2   3  11       19.64        4.16      0.77 o 
   3   3  11        1.93        0.20      0.72 o 
   4   3  11      121.02       54.46      2.57 o 
   5   3  11      260.66      142.09      4.25 o 
   6   3  11      111.95       96.75      3.32 o 
   7   3  11       41.78       31.06      1.82 o 
   8   3  11       32.50       22.72      1.50 o 
   9   3  11        7.83       10.22      1.01 o 
  10   3  11        1.12        1.19      0.48 o 
  11   3  11        0.04        0.20      0.58 o 
 -10   4  11       37.13       37.92      1.55 o 
  -9   4  11        9.33       10.07      0.95 o 
  -8   4  11       15.45       17.11      1.34 o 
  -7   4  11        0.06        0.40      0.51 o 
  -6   4  11        2.89        6.56      0.86 o 
  -5   4  11        3.36        3.64      0.73 o 
  -4   4  11        7.05        7.07      0.97 o 
  -3   4  11       28.10       26.33      1.67 o 
  -2   4  11        2.52        0.68      0.68 o 
  -1   4  11       10.87       13.08      1.26 o 
   0   4  11       31.99       36.28      1.42 o 
   1   4  11        2.90        2.35      0.72 o 
   2   4  11       16.05       12.28      1.28 o 
   3   4  11      104.62       76.76      2.91 o 
   4   4  11       28.94       22.54      1.52 o 
   5   4  11       26.90       20.82      1.55 o 
   6   4  11       37.30       28.78      1.73 o 
   7   4  11        0.51        1.53      0.52 o 
   8   4  11        0.00        0.25      0.64 o 
   9   4  11        0.09        0.30      0.46 o 
  -6   5  11        0.69        0.62      0.67 o 
  -5   5  11        0.32        1.42      0.38 o 
  -4   5  11        5.11        5.17      0.81 o 
  -3   5  11        4.58        4.94      0.75 o 
  -2   5  11        0.13       -0.43      0.82 o 
  -1   5  11        0.92        1.60      0.63 o 
   0   5  11        2.52        2.43      0.52 o 
   1   5  11        2.71        0.29      0.88 o 
   2   5  11        1.73       -0.55      1.03 o 
   3   5  11        1.78        1.82      0.54 o 
   4   5  11        2.87        3.47      0.67 o 
   5   5  11        2.44        3.49      0.68 o 
 -13   0  12        0.48       -0.58      0.58 o 
 -12   0  12        1.68        2.47      0.55 o 
 -11   0  12       47.89       46.99      2.11 o 
 -10   0  12       50.41       42.50      2.14 o 
  -9   0  12       25.75       28.72      1.81 o 
  -8   0  12       10.14       11.03      1.17 o 
  -7   0  12       33.99       29.96      1.84 o 
  -6   0  12      225.58      218.33      6.86 o 
  -5   0  12      398.77      371.76      9.11 o 
  -4   0  12      386.47      373.38      9.03 o 
  -3   0  12       20.39       26.36      1.59 o 
  -2   0  12      118.56      112.54      3.30 o 
  -1   0  12       32.37       28.97      1.61 o 
   0   0  12      216.02      238.53     11.51 o 
   1   0  12       51.51       52.41      2.21 o 
   2   0  12      137.01      142.24      3.79 o 
   3   0  12        1.84        4.32      0.91 o 
   4   0  12       13.21       15.84      1.24 o 
   5   0  12      157.88      179.13      4.52 o 
   6   0  12      534.44      556.49     11.90 o 
   7   0  12      273.73      327.81      8.75 o 
   8   0  12      132.66      123.71      3.71 o 
   9   0  12        1.43        1.84      0.73 o 
  10   0  12        6.04        6.02      0.77 o 
  11   0  12        4.18        2.80      0.58 o 
  12   0  12        0.04       -0.06      0.32 o 
 -13   1  12        0.52        0.94      0.38 o 
 -12   1  12        1.00        0.99      0.43 o 
 -11   1  12        2.03        1.82      0.63 o 
 -10   1  12       22.15       21.54      1.52 o 
  -9   1  12        2.14        3.75      0.80 o 
  -8   1  12        4.41        4.41      0.74 o 
  -7   1  12       24.35       21.17      1.58 o 
  -6   1  12        7.84        7.44      1.07 o 
  -5   1  12        1.47        1.57      0.68 o 
  -4   1  12        6.45        5.83      0.90 o 
  -3   1  12       14.19       15.36      1.31 o 
  -2   1  12       90.91       97.86      3.10 o 
  -1   1  12       16.81       20.17      1.43 o 
   0   1  12      194.11      186.31      7.88 o 
   1   1  12        1.14       -0.82      0.82 o 
   2   1  12      116.86       93.82      3.08 o 
   3   1  12       83.54       60.47      2.45 o 
   4   1  12       98.06      108.33      3.44 o 
   5   1  12       83.42       92.40      3.15 o 
   6   1  12       49.17       45.01      2.23 o 
   7   1  12       97.33      111.88      3.60 o 
   8   1  12       11.80       12.73      1.19 o 
   9   1  12        5.69        7.70      1.03 o 
  10   1  12        7.49        6.42      1.00 o 
  11   1  12        0.03        0.00      0.60 o 
  12   1  12        4.14        8.09      0.78 o 
 -12   2  12        0.20        0.35      0.46 o 
 -11   2  12       10.70        8.30      1.00 o 
 -10   2  12       29.54       33.55      1.84 o 
  -9   2  12       14.32       14.67      1.31 o 
  -8   2  12        0.30       -0.95      0.95 o 
  -7   2  12       10.69       13.73      1.27 o 
  -6   2  12       87.20       82.38      3.08 o 
  -5   2  12      112.08      107.05      3.57 o 
  -4   2  12      154.94      167.22      4.43 o 
  -3   2  12       46.56       48.97      2.28 o 
  -2   2  12      193.39      225.11      7.00 o 
  -1   2  12        0.01       -0.37      0.66 o 
   0   2  12       13.70       14.90      0.92 o 
   1   2  12       20.98       24.16      1.68 o 
   2   2  12        0.52        0.19      0.63 o 
   3   2  12       99.06       68.68      2.77 o 
   4   2  12      405.42      305.98      8.48 o 
   5   2  12        6.24        6.05      0.95 o 
   6   2  12       47.74       52.44      2.41 o 
   7   2  12        5.46        4.45      0.91 o 
   8   2  12        9.76       12.62      1.18 o 
   9   2  12        4.71        4.06      0.72 o 
  10   2  12        8.21       12.97      1.13 o 
  11   2  12        0.07       -0.71      0.71 o 
 -11   3  12        8.95        6.72      0.88 o 
 -10   3  12        0.13       -0.14      0.55 o 
  -9   3  12        6.05        7.04      0.79 o 
  -8   3  12        5.10        5.46      0.89 o 
  -7   3  12        0.63        0.00      0.91 o 
  -6   3  12        5.20        9.17      1.03 o 
  -5   3  12       46.81       48.10      2.35 o 
  -4   3  12       74.44       66.14      2.85 o 
  -3   3  12       96.45       90.13      3.21 o 
  -2   3  12        8.39        7.29      1.02 o 
  -1   3  12      114.73      116.50      3.66 o 
   0   3  12       77.83       79.58      2.42 o 
   1   3  12        0.71        1.00      0.68 o 
   2   3  12       57.91        9.70      1.28 o 
   3   3  12       12.65        3.19      0.71 o 
   4   3  12       83.80       37.17      2.12 o 
   5   3  12        0.33       -0.57      0.57 o 
   6   3  12        2.19        1.21      0.56 o 
   7   3  12        1.73        0.96      0.63 o 
   8   3  12        2.33        2.52      0.56 o 
   9   3  12        0.59        0.54      0.42 o 
  10   3  12        0.00        0.22      0.41 o 
  -9   4  12        9.74        8.58      0.73 o 
  -8   4  12       21.27       22.37      1.28 o 
  -7   4  12        1.13        0.00      0.92 o 
  -6   4  12        2.68        3.67      0.78 o 
  -5   4  12        2.25        2.09      0.72 o 
  -4   4  12        2.92        4.39      0.79 o 
  -3   4  12        0.20       -0.36      0.85 o 
  -2   4  12       13.07       20.80      1.57 o 
  -1   4  12        2.34        0.93      1.00 o 
   0   4  12       13.73       20.00      1.69 o 
   1   4  12        7.73       13.14      1.16 o 
   2   4  12       32.78       30.15      1.80 o 
   3   4  12       59.09       49.35      2.26 o 
   4   4  12       29.02       20.41      1.48 o 
   5   4  12        0.46        0.00      0.54 o 
   6   4  12        8.73        6.76      0.84 o 
   7   4  12        0.50       -0.12      0.60 o 
   8   4  12        3.34        4.18      0.63 o 
  -5   5  12        7.79        8.65      0.81 o 
  -4   5  12       10.13        9.43      0.91 o 
  -3   5  12        0.33        0.23      0.66 o 
  -2   5  12       13.15       14.80      1.12 o 
  -1   5  12        8.40       11.41      0.97 o 
   0   5  12        9.70       15.26      0.80 o 
   1   5  12       19.64       24.01      1.34 o 
   2   5  12        0.59       -0.35      0.88 o 
   3   5  12        0.56        0.54      0.51 o 
   4   5  12        2.74        2.28      0.61 o 
 -13   1  13       12.83       11.15      0.87 o 
 -12   1  13        6.10        6.20      0.79 o 
 -11   1  13        0.05       -0.30      0.78 o 
 -10   1  13        4.56        3.54      0.75 o 
  -9   1  13        9.77        7.80      1.04 o 
  -8   1  13        1.92        0.96      1.03 o 
  -7   1  13       66.41       69.87      2.81 o 
  -6   1  13        7.50       11.05      1.25 o 
  -5   1  13        8.92        7.15      0.90 o 
  -4   1  13       10.22       12.72      1.18 o 
  -3   1  13      158.94      164.83      4.35 o 
  -2   1  13        4.12        3.40      0.82 o 
  -1   1  13       60.21       65.96      2.57 o 
   0   1  13        5.81        7.32      0.96 o 
   1   1  13        9.86        6.71      1.01 o 
   2   1  13      470.41      340.99      8.84 o 
   3   1  13      162.02      141.50      3.97 o 
   4   1  13        8.30        8.40      1.07 o 
   5   1  13       38.38       42.03      2.18 o 
   6   1  13      106.24      117.46      3.69 o 
   7   1  13        0.49        0.19      0.84 o 
   8   1  13        4.79        3.21      0.80 o 
   9   1  13        1.83        4.13      0.63 o 
  10   1  13        4.28        3.69      0.71 o 
  11   1  13        0.39        1.14      0.49 o 
  12   1  13        1.12        0.83      0.39 o 
 -12   2  13        3.60        2.24      0.48 o 
 -11   2  13       28.55       30.98      1.52 o 
 -10   2  13       17.55       15.77      1.24 o 
  -9   2  13       14.34       11.35      1.09 o 
  -8   2  13        1.51        1.01      0.63 o 
  -7   2  13       28.06       27.84      1.71 o 
  -6   2  13       52.29       48.73      2.33 o 
  -5   2  13       19.33       22.13      1.56 o 
  -4   2  13        3.60        1.98      0.70 o 
  -3   2  13        0.67       -0.20      1.06 o 
  -2   2  13       29.92       35.42      1.97 o 
  -1   2  13        1.44        4.12      0.72 o 
   0   2  13        7.21       11.59      0.86 o 
   1   2  13       79.81       87.91      3.19 o 
   2   2  13       16.73        9.39      1.11 o 
   3   2  13        1.85        1.89      0.60 o 
   4   2  13        6.97        4.27      0.88 o 
   5   2  13        0.05        0.00      0.48 o 
   6   2  13       29.53       23.91      1.59 o 
   7   2  13       35.95       34.29      1.90 o 
   8   2  13        3.15        2.12      0.59 o 
   9   2  13       14.33       17.85      1.27 o 
  10   2  13       36.32       50.60      2.01 o 
  11   2  13        0.49        0.00      0.44 o 
 -10   3  13        5.83        7.60      0.75 o 
  -9   3  13        0.47        0.27      0.40 o 
  -8   3  13        0.24        0.00      0.66 o 
  -7   3  13        0.27        0.51      0.78 o 
  -6   3  13      105.75      122.68      3.69 o 
  -5   3  13      107.14      103.76      3.44 o 
  -4   3  13       28.88       27.47      1.80 o 
  -3   3  13        1.12        0.78      0.92 o 
  -2   3  13        0.37        0.79      0.70 o 
  -1   3  13        0.77        0.59      1.03 o 
   0   3  13       44.77       45.00      1.59 o 
   1   3  13       10.97        8.87      1.11 o 
   2   3  13       12.95        1.37      0.65 o 
   3   3  13        0.20       -0.19      0.64 o 
   4   3  13        0.78       -0.57      0.73 o 
   5   3  13        2.02        1.99      0.69 o 
   6   3  13        0.71       -0.34      0.99 o 
   7   3  13        0.02        0.54      0.39 o 
   8   3  13        7.84       12.06      1.00 o 
   9   3  13        5.42        4.55      0.71 o 
  -8   4  13        0.60        0.50      0.40 o 
  -7   4  13        9.48        8.90      0.93 o 
  -6   4  13       15.79       15.25      1.18 o 
  -5   4  13        0.18        0.30      0.55 o 
  -4   4  13       24.73       23.52      1.52 o 
  -3   4  13       14.78       19.58      1.41 o 
  -2   4  13       30.34       36.53      1.85 o 
  -1   4  13        0.52        0.43      0.59 o 
   0   4  13       23.58       27.17      1.16 o 
   1   4  13        1.81        0.68      0.99 o 
   2   4  13       41.59       36.54      1.91 o 
   3   4  13       38.98       26.43      1.75 o 
   4   4  13       24.16       17.32      1.32 o 
   5   4  13        0.38        0.07      0.41 o 
   6   4  13        6.20        5.13      0.61 o 
   7   4  13       13.73        6.07      0.77 o 
  -3   5  13        0.29        0.83      0.37 o 
  -2   5  13       11.37       15.55      0.99 o 
  -1   5  13       20.69       25.18      1.30 o 
   0   5  13       15.65       19.06      0.83 o 
   1   5  13        0.26       -0.20      0.70 o 
   2   5  13        0.01        0.14      0.40 o 
 -12   0  14        0.06        0.41      0.32 o 
 -11   0  14        0.16        0.72      0.31 o 
 -10   0  14       13.60       17.60      1.28 o 
  -9   0  14        2.02        2.75      0.64 o 
  -8   0  14        1.95        3.30      0.71 o 
  -7   0  14        4.66        3.90      0.80 o 
  -6   0  14        8.12        8.42      1.05 o 
  -5   0  14       63.37       59.42      2.55 o 
  -4   0  14        1.03        1.06      0.66 o 
  -3   0  14      300.54      302.81      8.38 o 
  -2   0  14      213.35      245.59      7.47 o 
  -1   0  14      103.19      103.71      3.35 o 
   0   0  14       61.47       66.24      1.86 o 
   1   0  14       10.95       12.74      1.20 o 
   2   0  14        1.03        2.01      0.68 o 
   3   0  14      109.04      124.80      3.76 o 
   4   0  14       82.20      108.24      3.49 o 
   5   0  14        0.71        2.90      0.58 o 
   6   0  14       27.79       33.09      1.91 o 
   7   0  14        2.13        3.75      0.67 o 
   8   0  14       58.82       61.37      2.47 o 
   9   0  14       40.85       60.70      2.31 o 
  10   0  14        0.62        0.58      0.51 o 
  11   0  14        3.57        3.07      0.53 o 
 -12   1  14       16.18       16.17      1.02 o 
 -11   1  14       26.59       24.22      1.40 o 
 -10   1  14       18.57       19.97      1.36 o 
  -9   1  14       11.08       12.42      1.20 o 
  -8   1  14       45.91       45.72      2.20 o 
  -7   1  14      148.69      142.31      4.11 o 
  -6   1  14       34.38       28.30      1.80 o 
  -5   1  14        0.00        0.20      0.71 o 
  -4   1  14       84.54       97.64      3.34 o 
  -3   1  14       14.09       23.30      1.54 o 
  -2   1  14        0.86        0.19      0.70 o 
  -1   1  14      216.20      245.55      7.41 o 
   0   1  14       23.95       24.23      1.16 o 
   1   1  14       27.28       24.19      1.68 o 
   2   1  14       45.79       35.73      2.07 o 
   3   1  14       93.73       87.05      3.19 o 
   4   1  14      134.18      131.99      3.99 o 
   5   1  14       63.43       72.61      2.84 o 
   6   1  14       37.78       34.06      1.87 o 
   7   1  14        7.28        7.78      1.05 o 
   8   1  14        2.49        1.09      0.62 o 
   9   1  14        0.56        0.44      0.51 o 
  10   1  14        1.44        3.15      0.62 o 
  11   1  14        0.16        0.00      0.65 o 
 -11   2  14        0.79        0.41      0.42 o 
 -10   2  14        1.05        1.73      0.53 o 
  -9   2  14        9.55        9.25      1.04 o 
  -8   2  14        0.29        0.25      0.60 o 
  -7   2  14       23.16       27.49      1.73 o 
  -6   2  14       14.16       11.81      1.31 o 
  -5   2  14      152.28      171.22      4.59 o 
  -4   2  14       58.58       65.17      2.76 o 
  -3   2  14        4.62        3.97      1.02 o 
  -2   2  14        0.73        0.50      0.48 o 
  -1   2  14        1.28       -0.20      1.18 o 
   0   2  14        3.36        2.24      0.60 o 
   1   2  14      107.15      112.39      3.63 o 
   2   2  14       31.29       21.33      1.59 o 
   3   2  14      112.93       82.89      3.06 o 
   4   2  14       12.08        6.88      0.92 o 
   5   2  14       16.78        9.42      1.03 o 
   6   2  14        4.15        4.40      0.83 o 
   7   2  14       10.58       10.07      1.01 o 
   8   2  14        0.30        0.15      0.65 o 
   9   2  14        7.30        8.28      0.90 o 
  10   2  14       26.62       44.80      1.68 o 
  -9   3  14        1.75        1.81      0.40 o 
  -8   3  14        0.00       -0.66      0.66 o 
  -7   3  14        0.01        0.23      0.47 o 
  -6   3  14        0.05        1.56      0.54 o 
  -5   3  14       18.02       24.14      1.55 o 
  -4   3  14       61.42       77.63      2.89 o 
  -3   3  14        1.15        1.02      0.50 o 
  -2   3  14        0.55       -0.38      0.88 o 
  -1   3  14        0.68        1.42      0.59 o 
   0   3  14       14.25       15.34      0.99 o 
   1   3  14        3.16        3.47      0.83 o 
   2   3  14       16.81        3.24      0.78 o 
   3   3  14        8.19        2.07      0.49 o 
   4   3  14       25.78        9.27      1.08 o 
   5   3  14        0.61        0.16      0.71 o 
   6   3  14        0.01        0.15      0.65 o 
   7   3  14        0.04       -0.40      0.60 o 
   8   3  14       10.91       11.02      0.94 o 
  -7   4  14        0.77        1.41      0.45 o 
  -6   4  14        2.82        1.28      0.52 o 
  -5   4  14        8.22        8.87      0.97 o 
  -4   4  14        1.69        2.57      0.56 o 
  -3   4  14        9.27       13.23      1.04 o 
  -2   4  14        2.65        1.63      0.56 o 
  -1   4  14        4.33        4.81      0.82 o 
   0   4  14       49.16       65.72      1.76 o 
   1   4  14       12.09       14.55      1.17 o 
   2   4  14       20.97       12.82      1.15 o 
   3   4  14        0.13        0.54      0.63 o 
   4   4  14        0.01        0.37      0.48 o 
   5   4  14        4.94        1.43      0.51 o 
   6   4  14        3.83        3.00      0.48 o 
 -11   1  15        0.56       -0.30      0.46 o 
 -10   1  15        0.08        0.82      0.35 o 
  -9   1  15        2.27        2.38      0.64 o 
  -8   1  15        1.10        2.15      0.58 o 
  -7   1  15       46.29       47.08      2.21 o 
  -6   1  15       95.61      102.63      3.41 o 
  -5   1  15        0.42       -0.38      0.90 o 
  -4   1  15       64.86       77.03      2.92 o 
  -3   1  15        5.32        6.14      0.91 o 
  -2   1  15        5.59        4.68      0.93 o 
  -1   1  15       46.79       57.50      2.53 o 
   0   1  15       56.06       51.98      8.03 o 
   1   1  15       84.36       70.42      2.86 o 
   2   1  15        0.43        1.65      0.58 o 
   3   1  15       65.24       58.66      2.49 o 
   4   1  15       79.07       79.15      2.93 o 
   5   1  15        2.97        3.69      0.70 o 
   6   1  15        0.26        0.18      0.47 o 
   7   1  15        0.20        0.49      0.75 o 
   8   1  15        0.00        0.15      0.52 o 
   9   1  15        0.91        1.11      0.52 o 
  10   1  15        1.65        3.11      0.54 o 
 -10   2  15        1.90        2.31      0.50 o 
  -9   2  15        5.01        6.47      0.73 o 
  -8   2  15       15.56       14.38      1.27 o 
  -7   2  15       88.69       90.14      3.00 o 
  -6   2  15       13.24       19.06      1.50 o 
  -5   2  15       22.76       31.19      1.84 o 
  -4   2  15       24.49       27.48      1.69 o 
  -3   2  15       23.34       27.50      1.76 o 
  -2   2  15        0.70        0.97      0.56 o 
  -1   2  15       20.28       24.92      1.65 o 
   0   2  15       35.93       40.06      2.11 o 
   1   2  15        4.17        3.87      0.81 o 
   2   2  15        9.55        6.98      1.20 o 
   3   2  15        2.71        2.91      0.73 o 
   4   2  15       24.89       22.40      1.64 o 
   5   2  15        1.17        1.55      0.67 o 
   6   2  15        0.68        0.48      0.92 o 
   7   2  15       10.01       10.14      1.04 o 
   8   2  15        1.38        3.33      0.66 o 
   9   2  15        0.02       -0.47      0.47 o 
  -8   3  15       11.02       11.03      0.91 o 
  -7   3  15        0.28        0.51      0.74 o 
  -6   3  15       24.01       25.62      1.51 o 
  -5   3  15       26.10       29.13      1.68 o 
  -4   3  15        0.44        1.38      0.62 o 
  -3   3  15        2.22        2.36      0.64 o 
  -2   3  15        0.20        0.09      0.60 o 
  -1   3  15        2.47        1.13      0.74 o 
   0   3  15        5.22        6.22      0.95 o 
   1   3  15        3.72        4.19      0.82 o 
   2   3  15        5.22        1.67      0.55 o 
   3   3  15        1.65        0.32      0.82 o 
   4   3  15        1.02       -0.80      0.80 o 
   5   3  15       29.95       12.55      1.09 o 
   6   3  15        6.85        3.90      0.67 o 
   7   3  15        3.03        2.61      0.50 o 
  -5   4  15        2.86        3.76      0.53 o 
  -4   4  15        0.42       -0.38      0.50 o 
  -3   4  15        6.17        5.16      0.74 o 
  -2   4  15       20.14       25.99      1.41 o 
  -1   4  15        1.93        3.13      0.64 o 
   0   4  15       25.22       37.73      1.23 o 
   1   4  15       15.87       21.44      1.34 o 
   2   4  15        5.51        3.07      0.66 o 
   3   4  15        1.01        0.48      0.38 o 
   4   4  15        3.20        1.67      0.51 o 
 -10   0  16       49.09       48.57      1.82 o 
  -9   0  16       58.13       64.27      2.31 o 
  -8   0  16        0.00        0.00      0.63 o 
  -7   0  16        3.95        5.93      0.80 o 
  -6   0  16        1.90        3.56      0.63 o 
  -5   0  16        0.06        1.99      0.61 o 
  -4   0  16        4.90        3.26      0.72 o 
  -3   0  16      320.46      359.44      9.35 o 
  -2   0  16       51.07       51.65      2.39 o 
  -1   0  16      129.28      143.13      4.10 o 
   0   0  16       63.22       70.12      5.01 o 
   1   0  16       47.27       57.82      2.56 o 
   2   0  16        3.89        4.90      0.89 o 
   3   0  16       13.90       19.17      1.42 o 
   4   0  16       10.54       11.40      1.06 o 
   5   0  16       15.26       26.31      1.62 o 
   6   0  16        0.16        1.20      0.54 o 
   7   0  16        0.04       -0.07      0.43 o 
   8   0  16        0.12        0.06      0.41 o 
   9   0  16        0.46        0.00      0.65 o 
 -10   1  16       17.07       20.52      1.17 o 
  -9   1  16        4.66        7.16      0.72 o 
  -8   1  16        6.00        4.79      0.79 o 
  -7   1  16       17.77       20.20      1.46 o 
  -6   1  16        1.73        1.19      0.64 o 
  -5   1  16       13.47       14.08      1.27 o 
  -4   1  16        4.25        5.60      0.93 o 
  -3   1  16        5.76        6.27      1.01 o 
  -2   1  16       10.00        8.21      1.17 o 
  -1   1  16      115.06      127.55      3.84 o 
   0   1  16       19.41       18.83      1.79 o 
   1   1  16       58.84       58.88      2.49 o 
   2   1  16       23.87       27.57      1.79 o 
   3   1  16        3.03        3.01      0.57 o 
   4   1  16        2.72        0.53      1.18 o 
   5   1  16        1.44        3.59      0.62 o 
   6   1  16       14.07       15.88      1.17 o 
   7   1  16       18.91       25.96      1.51 o 
   8   1  16        1.30        3.13      0.52 o 
   9   1  16       11.43       12.38      0.90 o 
  -9   2  16        3.95        4.06      0.57 o 
  -8   2  16       49.37       46.05      1.88 o 
  -7   2  16       73.60       88.46      2.76 o 
  -6   2  16       17.27       29.99      1.63 o 
  -5   2  16        1.03        3.76      0.77 o 
  -4   2  16        2.98        5.48      0.86 o 
  -3   2  16       20.86       25.44      1.74 o 
  -2   2  16        0.02       -0.76      0.76 o 
  -1   2  16        7.87        8.35      0.98 o 
   0   2  16       31.33       34.03      1.38 o 
   1   2  16        8.97        7.45      0.96 o 
   2   2  16      117.33       69.60      2.71 o 
   3   2  16       22.69       14.18      1.29 o 
   4   2  16        1.15        0.08      0.56 o 
   5   2  16        0.25       -0.56      0.56 o 
   6   2  16        3.49        2.08      0.64 o 
   7   2  16       20.35       29.64      1.47 o 
   8   2  16        1.41        3.50      0.52 o 
  -7   3  16       22.60       28.10      1.40 o 
  -6   3  16        0.16        0.11      0.57 o 
  -5   3  16        0.46        0.19      0.43 o 
  -4   3  16        2.73        5.71      0.73 o 
  -3   3  16        0.07        0.15      0.63 o 
  -2   3  16        0.09        0.15      0.75 o 
  -1   3  16        0.59        0.60      0.68 o 
   0   3  16        4.75        5.78      0.98 o 
   1   3  16       40.54       50.25      2.14 o 
   2   3  16        0.01       -0.14      0.69 o 
   3   3  16        1.34       -0.41      0.70 o 
   4   3  16        0.12       -0.12      0.41 o 
   5   3  16        0.08       -0.66      0.66 o 
   6   3  16        1.39        0.84      0.43 o 
  -2   4  16       11.70       16.40      1.01 o 
  -1   4  16        1.93        1.48      0.50 o 
   0   4  16        0.47        0.70      0.33 o 
   1   4  16        4.06        3.52      0.65 o 
  -9   1  17       57.83       65.59      2.03 o 
  -8   1  17        6.79        6.56      0.77 o 
  -7   1  17        0.27       -0.13      0.45 o 
  -6   1  17       10.44        9.38      1.03 o 
  -5   1  17       52.72       61.03      2.39 o 
  -4   1  17        2.24        3.96      0.73 o 
  -3   1  17        2.01        5.11      0.72 o 
  -2   1  17        3.85        3.55      0.82 o 
  -1   1  17       22.40       28.85      1.75 o 
   0   1  17        5.71        5.74      1.26 o 
   1   1  17        8.40        5.77      0.82 o 
   2   1  17        6.71        5.65      0.88 o 
   3   1  17        1.14        2.03      0.57 o 
   4   1  17        0.56        0.54      0.51 o 
   5   1  17       13.18       15.94      1.18 o 
   6   1  17        2.33        1.40      0.46 o 
   7   1  17        5.70       10.21      0.87 o 
  -8   2  17        1.05        1.44      0.43 o 
  -7   2  17        1.54        2.74      0.54 o 
  -6   2  17        0.09        0.50      0.73 o 
  -5   2  17        0.67        1.17      0.53 o 
  -4   2  17        0.47        0.07      0.55 o 
  -3   2  17        0.66        1.69      0.41 o 
  -2   2  17        7.48        7.68      0.90 o 
  -1   2  17       27.98       37.09      1.89 o 
   0   2  17        4.56        7.57      1.60 o 
   1   2  17       53.40       60.05      2.40 o 
   2   2  17       58.79       38.83      1.95 o 
   3   2  17        9.10        5.14      0.73 o 
   4   2  17        0.08       -0.27      0.54 o 
   5   2  17        0.21        0.12      0.31 o 
   6   2  17        0.24       -0.10      0.50 o 
  -5   3  17        2.35        3.11      0.50 o 
  -4   3  17        0.03        0.43      0.28 o 
  -3   3  17        2.54        2.84      0.57 o 
  -2   3  17       15.95       15.44      1.07 o 
  -1   3  17        5.76        5.77      0.73 o 
   0   3  17        2.14        3.95      0.45 o 
   1   3  17        1.35        2.92      0.60 o 
   2   3  17        0.03        0.34      0.59 o 
   3   3  17        0.90       -0.57      0.57 o 
   4   3  17        0.74        0.37      0.54 o 
  -8   0  18       15.02       17.82      1.06 o 
  -7   0  18        2.77        2.45      0.49 o 
  -6   0  18       27.28       39.10      1.71 o 
  -5   0  18        2.31        2.92      0.65 o 
  -4   0  18       29.07       30.42      1.64 o 
  -3   0  18      246.77      314.87      7.87 o 
  -2   0  18       97.45      122.30      3.47 o 
  -1   0  18       34.25       44.79      2.02 o 
   0   0  18        5.49        6.32      0.58 o 
   1   0  18        3.95        7.26      0.82 o 
   2   0  18        2.16        4.71      0.72 o 
   3   0  18        0.49        2.49      0.57 o 
   4   0  18       12.26       19.64      1.26 o 
   5   0  18        3.31        4.92      0.68 o 
   6   0  18        0.12        1.12      0.35 o 
  -7   1  18        0.10        0.87      0.41 o 
  -6   1  18        0.66       -0.69      0.69 o 
  -5   1  18       23.46       29.78      1.59 o 
  -4   1  18        4.69        2.57      0.62 o 
  -3   1  18       21.63       31.29      1.65 o 
  -2   1  18        1.59        2.91      0.62 o 
  -1   1  18        0.05       -0.64      0.64 o 
   0   1  18        2.47        2.37      0.68 o 
   1   1  18       11.90       10.58      1.03 o 
   2   1  18        5.38        5.65      0.73 o 
   3   1  18        0.20        1.29      0.38 o 
   4   1  18        1.14        1.00      1.03 o 
   5   1  18        6.70       13.10      0.96 o 
   6   1  18        3.10        4.78      0.57 o 
  -6   2  18        1.26        1.49      0.45 o 
  -5   2  18        0.32       -0.21      0.56 o 
  -4   2  18        0.19        0.53      0.37 o 
  -3   2  18        0.18       -0.06      0.43 o 
  -2   2  18        3.78        5.25      0.69 o 
  -1   2  18       27.52       37.48      1.71 o 
   0   2  18       19.99       23.24      1.53 o 
   1   2  18       10.20       10.44      0.96 o 
   2   2  18        0.05        0.12      0.61 o 
   3   2  18        0.00       -0.11      0.54 o 
   4   2  18        0.08        0.36      0.33 o 
  -1   3  18        0.02        0.18      0.28 o 
   0   3  18       14.84       17.32      1.03 o 
  -5   1  19       15.60       20.46      1.14 o 
  -4   1  19       10.87       15.47      1.00 o 
  -3   1  19        2.15        3.20      0.55 o 
  -2   1  19        0.01       -0.36      0.68 o 
  -1   1  19        0.06        0.36      0.33 o 
   0   1  19        8.80       12.55      0.70 o 
   1   1  19        2.25        1.63      0.49 o 
   2   1  19        0.66        0.39      0.36 o 
   3   1  19        1.02       -0.41      0.58 o 
   4   1  19        4.22        6.64      0.72 o 
  -3   2  19        0.29       -0.54      0.54 o 
  -2   2  19        1.27        1.52      0.44 o 
  -1   2  19        1.75        1.66      0.46 o 
   0   2  19        5.76        8.27      0.54 o 
   1   2  19        1.60        1.82      0.40 o 
  -3   0  20        0.70        0.51      0.36 o 
  -2   0  20        0.05       -0.54      0.54 o 
  -1   0  20       11.07       10.69      0.83 o 
   0   0  20        6.99       10.07      0.64 o 
   1   0  20        0.03        0.00      0.43 o 
                                                 
